# Supplementary material for: Identification of quantitative trait loci controlling nitrogen use efficiency-related traits in rice at the seedling stage under salt condition by genome-wide association study
Source: Front Plant Sci. 2023 Jul 27;14:1197271. doi: 10.3389/fpls.2023.1197271 (PMC10415682; doi:10.3389/fpls.2023.1197271)
Supplement: Supplementary file 3 [file Table_1.xlsx]

## Sheet: Materials
Supplement for manuscript entitled “Identification of quantitative trait loci controlling nitrogen use efficiency-related traits in rice at the seedling stage under salt condition by genome-wide association study”
Table S1. Materials in two experiments
3K_DNA_IRIS_UNIQUE_ID	NAME	Type	Country	1st experiment	2nd experiment
IRIS_313-8791	ARANG::IRGC 43322-1	indica-3	Indonesia	x
IRIS_313-8813	ARC 10497::IRGC 12485-1	aromatic	India	x
IRIS_313-8712	ARC 13829::IRGC 42469-1	aromatic	India	x	x
IRIS_313-8292	CARREON::IRGC 32575-1	indica-3	Philippines	x
IRIS_313-8268	CHHOTE DHAN::IRGC 58930-1	aromatic	Nepal	x	x
IRIS_313-8265	CO 39::IRGC 51231-1	indica-admixed	India	x
IRIS_313-8747	DOM ZARD::IRGC 12881-1	aromatic	Iran	x	x
IRIS_313-8256	GERDEH::IRGC 32301-1	japonica-admixed	Iran	x	x
IRIS_313-8326	JC 1::IRGC 9091-1	aromatic	India	x	x
IRIS_313-8385	JC 149::IRGC 9070-1	aromatic	India	x
IRIS_313-9629	JC 157::IRGC 9074-1	aromatic	India	x
IRIS_313-9002	KOTOBUKI MOCHI::IRGC 2545-1	temperate japonica	Japan	x	x
IRIS_313-8927	NABESHI::IRGC 8269-1	subtropical-japonica	Taiwan	x	x
IRIS_313-8485	NAM SA GUI 19::IRGC 11462-1	indica-3	Thailand	x	x
IRIS_313-8690	NEP HOA VANG::IRGC 40748-2	japonica-admixed	Viet Nam	x	x
IRIS_313-8523	OS 4::IRGC 11335-1	tropical-japonica	Nigeria	x	x
IRIS_313-8880	PAGAIYAHAN::IRGC 8267-1	indica-admixed	Taiwan	x	x
IRIS_313-9083	PANKHARI 203::IRGC 5999-1	aromatic	India	x
IRIS_313-9523	RIKUTO KEMOCHI::IRGC 2719-1	japonica-admixed	Japan	x	x
IRIS_313-9404	YANGKUM (RED)::IRGC 32406-1	admixed	Bhutan	x
IRIS_313-8232	IR 62266-42-6-2::IRGC 117397-1	tropical-japonica	Philippines	x	x
IRIS_313-8641	AUS 439::IRGC 29221-1	aus	Bangladesh	x
IRIS_313-8963	BATHURI::IRGC 25838-1	aus	Bangladesh	x	x
IRIS_313-8321	BHADOIA 303::IRGC 6588-1	aus	Bangladesh	x	x
IRIS_313-8903	BPI 76 NON SENSITIVE (GREEN)::IRGC 9790-1	indica-3	Philippines	x	x
IRIS_313-9555	CHUA DAU::IRGC 4785-1	indica-admixed	China	x
IRIS_313-9422	CHUNGUR BALI::IRGC 25855-1	aus	Bangladesh	x	x
IRIS_313-10349	CSR-90 IR-2::IRGC 117327-1	indica-admixed	India	x	x
IRIS_313-10352	CT 9737-6-1-1-2-2P-M::IRGC 117330-1	indica-admixed	Colombia	x	x
IRIS_313-9610	DANGAR::IRGC 76296-1	aus	India	x	x
IRIS_313-10020	HODARAWALA::IRGC 67631-1	aus	Sri Lanka	x	x
IRIS_313-8721	HOLOI BASH (SOLOI BASH)::IRGC 64778-1	aus	Bangladesh	x
IRIS_313-10397	IRGA 318-11-6-9-2B::IRGC 117339-1	indica-1B	Colombia	x	x
IRIS_313-10399	IRGA 346-111-2-1F::IRGC 117341-1	indica-admixed	Colombia	x	x
IRIS_313-10403	IRGA 659-1-2-2-2::IRGC 117345-1	indica-admixed	Colombia	x
IRIS_313-9449	JAMBALI::IRGC 73101-1	aus	Pakistan	x
IRIS_313-10404	K 479-2-3::IRGC 117346-1	indica-admixed	India	x	x
IRIS_313-9626	KALIA::IRGC 34699-1	aus	Bangladesh	x	x
IRIS_313-8398	KHARSU 80::IRGC 28016-1	aus	Pakistan	x	x
IRIS_313-8283	KOYRA::IRGC 77267-1	aus	Bangladesh	x
IRIS_313-8342	KURULU WEE (WHITE)::IRGC 66518-1	aus	Sri Lanka	x	x
IRIS_313-8789	LALSAITA::IRGC 43915-1	aus	Bangladesh	x	x
IRIS_313-9661	LENJA MURALI::IRGC 66815-1	aus	Bangladesh	x	x
IRIS_313-8864	NOROI::IRGC 31611-1	aus	Bangladesh	x	x
IRIS_313-10030	NS 252::IRGC 68878-1	indica-2	Madagascar	x
IRIS_313-10412	RR 272-17-829::IRGC 117354-1	indica-admixed	Indonesia	x
IRIS_313-8771	SIMUL KHURI::IRGC 35154-1	aus	India	x
IRIS_313-8390	SUFAID 246::IRGC 28303-1	aus	Pakistan	x	x
IRIS_313-9283	TAK SUFAID::IRGC 73127-1	aus	Pakistan	x	x
IRIS_313-10421	WAR 72-2-1-1::IRGC 117361-1	indica-admixed	Sierra Leone	x	x
IRIS_313-10423	YN 1353-3::IRGC 117363-1	indica-admixed	Myanmar	x
IRIS_313-10341	BR 5230-46-4::IRGC 117318-1	indica-admixed	Bangladesh	x	x
IRIS_313-9137	ARC 10100::IRGC 20709-1	aus	India	x	x
IRIS_313-8554	ARC 11959::IRGC 21780-1	aus	India	x	x
IRIS_313-8252	JAGLI BORO::IRGC 27516-2	aus	Bangladesh	x	x
IRIS_313-8253	KHAO DAWK MALI 105::IRGC 27748-2	indica-3	Thailand	x
IRIS_313-9438	7507-137::IRGC 40081-1	temperate japonica	Japan	x
IRIS_313-9724	AI DA ZHONG::IRGC 59348-1	temperate japonica	China	x
IRIS_313-9814	AMARELO::IRGC 9389-1	temperate japonica	Hungary	x	x
IRIS_313-9939	CIWINI SML::IRGC 50642-1	admixed	Surinam	x
IRIS_313-9039	MUTTU SAMBA::IRGC 36333-1	indica-2	Sri Lanka	x	x
IRIS_313-9880	PI 282203::IRGC 16292-1	temperate japonica	Hungary	x
IRIS_313-9636	PODI HEENATI::IRGC 36345-1	aus	Sri Lanka	x	x
IRIS_313-8814	SHANKA::IRGC 67848-1	aromatic	Bhutan	x	x
IRIS_313-9346	SHINCHIKU IKU 103::IRGC 10430-1	temperate japonica	Taiwan	x	x
IRIS_313-8655	TAK::IRGC 73124-1	aus	Pakistan	x	x
IRIS_313-8341	BAT DO::IRGC 7014-1	indica-admixed	Viet Nam	x	x
IRIS_313-9368	CHANDARHAT::IRGC 25845-1	aus	Bangladesh	x	x
IRIS_313-9601	CHAWAL::IRGC 73090-1	aromatic	Pakistan	x	x
IRIS_313-8410	JABOR SAIL::IRGC 66831-1	aus	Bangladesh	x	x
IRIS_313-8134	S 102/2::GERVEX 1251-C1	temperate japonica	Portugal	x	x
IRIS_313-8204	S 102::GERVEX 1671-C1	temperate japonica	United States of America	x
IRIS_313-8136	SAFARI::GERVEX 1256-C1	temperate japonica	Portugal	x
IRIS_313-8063	104 UPLA::GERVEX 167-C1	tropical-japonica	Argentina	x
IRIS_313-8064	32 UPLA::GERVEX 176-C1	tropical-japonica	Argentina	x	x
IRIS_313-8061	75 UPLA::GERVEX 161-C1	tropical-japonica	Argentina	x	x
IRIS_313-8060	77 UPLA::GERVEX 159-C1	tropical-japonica	Argentina	x
IRIS_313-8057	79 UPLA::GERVEX 154-C1	tropical-japonica	Argentina	x	x
IRIS_313-8062	80 UPLA::GERVEX 164-C1	tropical-japonica	Argentina	x
IRIS_313-8058	91 UPLA::GERVEX 155-C1	tropical-japonica	Argentina	x	x
IRIS_313-8173	A 201::GERVEX 1638-C1	tropical-japonica	United States of America	x	x
IRIS_313-8209	ALEXANDROS::GERVEX 1678-C1	tropical-japonica	Greece	x	x
IRIS_313-7638	ANGIFOTSY 685::GERVEX 4717-C1	indica-admixed	Madagascar	x
IRIS_313-8027	ANSEATICO::GERVEX 67-C1	japonica-admixed	Italy	x	x
IRIS_313-8177	AUGUSTO::GERVEX 1643-C1	japonica-admixed	Italy	x
IRIS_313-8171	AUZGUSTA::GERVEX 1634-C1	temperate japonica	Hungary	x
IRIS_313-7641	B 6144-MR-6-0-0::C1	indica-admixed	Indonesia	x
IRIS_313-8102	BLUE BONNET::GERVEX 669-C1	tropical-japonica	United States of America	x	x
IRIS_313-7850	BODA 148-3::GERVEX 8258-C1	tropical-japonica	Madagascar	x	x
IRIS_313-7651	BOTRA MAITSO::GERVEX 8389-C1	indica-2	Madagascar	x
IRIS_313-8109	CAMPINO::GERVEX 824-C1	temperate japonica	Portugal	x	x
IRIS_313-8084	CAPATAZ::GERVEX 521-C1	temperate japonica	Spain	x	x
IRIS_313-8111	CARRICO::GERVEX 828-C1	temperate japonica	Portugal	x
IRIS_313-8072	CENTURY PATNA::GERVEX 477-C1	tropical-japonica	United States of America	x
IRIS_313-7856	CHA LOY OE::C1	subtropical-japonica	Thailand	x	x
IRIS_313-7664	CICA 8::C1	indica-1B	Colombia	x
IRIS_313-8085	CLOT::GERVEX 523-C1	temperate japonica	Spain	x	x
IRIS_313-7866	CNA 7\BO\1\1>33-13-6-1::C1	tropical-japonica	Colombia	x	x
IRIS_313-7868	CT 13582-15-5-M::C1	tropical-japonica	Colombia	x	x
IRIS_313-8158	CT 23::GERVEX 1488-C1	japonica-admixed	Colombia	x	x
IRIS_313-8159	CT 36::GERVEX 1489-C1	japonica-admixed	Colombia	x
IRIS_313-8160	CT 58::GERVEX 1491-C1	temperate japonica	Colombia	x	x
IRIS_313-7665	CT 6510-24-1-2::C1	indica-admixed	Colombia	x	x
IRIS_313-7870	CUIABANA::IRTP 17401-C1	japonica-admixed	Brazil	x	x
IRIS_313-7668	DANAU LAUT TAWAR::C1	indica-admixed	Indonesia	x
IRIS_313-8073	DAWN CI 9534::GERVEX 481-C1	aus	United States of America	x	x
IRIS_313-8180	DELLMONT::GERVEX 1647-C1	tropical-japonica	United States of America	x
IRIS_313-8037	DORELLA::GERVEX 100-C1	japonica-admixed	Italy	x	x
IRIS_313-8113	ESCARLATE::GERVEX 887-C1	temperate japonica	Portugal	x
IRIS_313-8114	FAISCA::GERVEX 900-C1	temperate japonica	Portugal	x	x
IRIS_313-8172	FIDJI::GERVEX 1636-C1	admixed	Philippines	x	x
IRIS_313-8099	FLIPPER::GERVEX 597-C1	temperate japonica	Italy	x
IRIS_313-8087	FRANCES::GERVEX 527-C1	temperate japonica	Spain	x	x
IRIS_313-7883	GANIGI::IRGC 48698-C1	tropical-japonica	Indonesia	x	x
IRIS_313-8066	GHIBLI::GERVEX 187-C1	temperate japonica	Italy	x	x
IRIS_313-8154	GIGANTE VERCELLI::GERVEX 1408-C1	japonica-admixed	Italy	x	x
IRIS_313-8026	GIOVANNI MARCHETTI::GERVEX 62-C1	temperate japonica	Italy	x	x
IRIS_313-8212	GIZA 178::GERVEX 1681-C1	indica-admixed	Egypt	x	x
IRIS_313-7885	GOGO::IRGC 43390-C1	tropical-japonica	Indonesia	x	x
IRIS_313-8074	GOOLARAH::GERVEX 500-C1	tropical-japonica	Australia	x	x
IRIS_313-8041	GRALDO::GERVEX 108-C1	japonica-admixed	Italy	x	x
IRIS_313-8029	GRITNA::GERVEX 71-C1	japonica-admixed	Italy	x
IRIS_313-8116	HAREM::GERVEX 929-C1	japonica-admixed	Portugal	x
IRIS_313-8075	HARRA::GERVEX 501-C1	temperate japonica	Australia	x	x
IRIS_313-8118	IBO 400::GERVEX 943-C1	temperate japonica	Portugal	x	x
IRIS_313-7684	IR 1561-228-3-3::IRGC 32627-C1	indica-admixed	Philippines	x	x
IRIS_313-7685	IR 19746-28-2-2::IRGC 78072-C1	indica-1B	Philippines	x	x
IRIS_313-7688	IR 22::IRGC 11356-C1	indica-1B	Philippines	x
IRIS_313-7689	IR 2307-247-2-2-3::IRGC 77982-C1	indica-1B	Philippines	x
IRIS_313-7690	IR 2344-P1 PB-9-3-2B::IRGC 39317-C1	indica-admixed	Philippines	x	x
IRIS_313-8003	IR 47686-09-01-B-1::C1	tropical-japonica	Philippines	x	x
IRIS_313-7698	IR 57920-AC 25-2-B::C1	indica-admixed	Philippines	x
IRIS_313-7699	IR 57924-24::IRTP 16675-C1	indica-admixed	Philippines	x	x
IRIS_313-7902	IR 63380-16::C1	tropical-japonica	Philippines	x
IRIS_313-7907	IR 68704-145-1-1-B::C1	tropical-japonica	Philippines	x	x
IRIS_313-8010	IR 71524-44-1-1::C1	tropical-japonica	Philippines	x	x
IRIS_313-7911	IR 72967-12-2-3::C1	indica-1B	Philippines	x
IRIS_313-7912	IRAT 104::C1	tropical-japonica	Cote d'Ivoire	x
IRIS_313-7914	IRAT 112::C1	tropical-japonica	Cote d'Ivoire	x	x
IRIS_313-7924	IRAT 335::C1	tropical-japonica	Bolivia	x	x
IRIS_313-8025	ITALPATNA 48::GERVEX 60-C1	temperate japonica	Italy	x	x
IRIS_313-8186	JACINTO::GERVEX 1653-C1	tropical-japonica	United States of America	x
IRIS_313-8119	JUBILIENI::GERVEX 992-C1	temperate japonica	Bulgaria	x	x
IRIS_313-7933	KAKANI 2::IRGC 13373-C1	admixed	Nepal	x	x
IRIS_313-8192	L 205::GERVEX 1659-C1	tropical-japonica	United States of America	x
IRIS_313-8193	LACASSINE::GERVEX 1660-C1	tropical-japonica	United States of America	x
IRIS_313-8033	LOMELLINO::GERVEX 83-C1	temperate japonica	Italy	x
IRIS_313-8049	LORD::GERVEX 127-C1	japonica-admixed	Italy	x
IRIS_313-8039	LOTO::GERVEX 104-C1	temperate japonica	Italy	x	x
IRIS_313-8208	LUSITO IRRADIADO 859-85-2::GERVEX 1676-C1	temperate japonica	Portugal	x
IRIS_313-8195	LUXOR::GERVEX 1662-C1	japonica-admixed	Italy	x	x
IRIS_313-7728	MAMORIAKA 114::GERVEX 5176-C1	indica-2	Madagascar	x	x
IRIS_313-8090	MARENY::GERVEX 535-C1	temperate japonica	Spain	x
IRIS_313-8121	MESTRE::GERVEX 1082-C1	japonica-admixed	Italy	x	x
IRIS_313-8050	MIARA::GERVEX 129-C1	temperate japonica	Italy	x	x
IRIS_313-7959	MITSANGANAHIJERY::GERVEX 8316-C1	tropical-japonica	Madagascar	x
IRIS_313-8123	MUGA::GERVEX 1099-C1	temperate japonica	Portugal	x
IRIS_313-7736	NONA BOKRA::IRGC 22710-C1	indica-2	India	x	x
IRIS_313-8200	OPALE::GERVEX 1667-C1	temperate japonica	Italy	x
IRIS_313-8068	ORIONE::GERVEX 333-C1	indica-admixed	Italy	x	x
IRIS_313-8124	OTA::GERVEX 1145-C1	japonica-admixed	Portugal	x	x
IRIS_313-8076	PELDE::GERVEX 502-C1	tropical-japonica	Australia	x	x
IRIS_313-8032	PIEMONTE::GERVEX 81-C1	temperate japonica	Italy	x	x
IRIS_313-8125	PLOVDIV 22::GERVEX 1167-C1	temperate japonica	Bulgaria	x	x
IRIS_313-8127	POLIZESTI 28::GERVEX 1170-C1	temperate japonica	Bulgaria	x	x
IRIS_313-8128	PRECOZ 2 F A::GERVEX 1182-C1	temperate japonica	Argentina	x	x
IRIS_313-8202	REXMONT::GERVEX 1669-C1	tropical-japonica	United States of America	x
IRIS_313-8024	RIBE 253::GERVEX 54-C1	temperate japonica	Italy	x
IRIS_313-8023	RIZZOTTO 51/1::GERVEX 50-C1	japonica-admixed	Italy	x	x
IRIS_313-8129	RODINA::GERVEX 1234-C1	temperate japonica	Bulgaria	x
IRIS_313-7758	ROJOKELY::GERVEX 8410-C1	indica-2	Madagascar	x	x
IRIS_313-8048	RONCOLO::GERVEX 124-C1	japonica-admixed	Italy	x
IRIS_313-8162	RPC 12::GERVEX 1505-C1	temperate japonica	China	x
IRIS_313-8053	RUBIDIO::GERVEX 146-C1	japonica-admixed	Italy	x
IRIS_313-8132	RUBI::GERVEX 1247-C1	temperate japonica	Portugal	x
IRIS_313-7766	SAHEL 108::C1	indica-1B	Senegal	x
IRIS_313-8217	SAKHA 102::GERVEX 1687-C1	temperate japonica	Egypt	x
IRIS_313-8218	SAKHA 103::GERVEX 1688-C1	temperate japonica	Egypt	x	x
IRIS_313-8138	SALOIO::GERVEX 1259-C1	temperate japonica	Portugal	x	x
IRIS_313-7769	SALUMPIKIT::IRTP 4777-C1	indica-admixed	Philippines	x	x
IRIS_313-8205	SALVO::GERVEX 1672-C1	japonica-admixed	Italy	x
IRIS_313-8065	SAMBA::GERVEX 186-C1	tropical-japonica	Italy	x
IRIS_313-7770	SAMBALA MALO::C1	indica-1B	Mali	x	x
IRIS_313-8139	SANDOCA::GERVEX 1262-C1	japonica-admixed	Portugal	x	x
IRIS_313-8140	SANGHAI::GERVEX 1264-C1	temperate japonica	China	x
IRIS_313-8141	SELN 244 A 6-20::GERVEX 1273-C1	temperate japonica	Australia	x	x
IRIS_313-8142	SETTANTUNO::GERVEX 1279-C1	temperate japonica	Portugal	x
IRIS_313-8095	SHSS 53::GERVEX 550-C1	temperate japonica	Spain	x
IRIS_313-8052	SMERALDO::GERVEX 138-C1	temperate japonica	Italy	x	x
IRIS_313-7778	SOM CAU 70 A::IRGC 8227-C1	indica-admixed	Viet Nam	x	x
IRIS_313-7780	SONA::IRGC 26971-C1	indica-admixed	India	x
IRIS_313-8096	SR 113::GERVEX 553-C1	temperate japonica	Spain	x	x
IRIS_313-8145	SUPER::GERVEX 1304-C1	temperate japonica	Tanzania	x	x
IRIS_313-8147	T 757::GERVEX 1316-C1	temperate japonica	India	x	x
IRIS_313-8105	THAIPERLA::GERVEX 696-C1	temperate japonica	United States of America	x	x
IRIS_313-8149	TOPAZIO::GERVEX 1332-C1	temperate japonica	Portugal	x	x
IRIS_313-8097	ULLAL::GERVEX 556-C1	temperate japonica	Spain	x	x
IRIS_313-7797	UPL RI 7::IRTP 9897-C1	indica-admixed	Philippines	x
IRIS_313-8151	VALTEJO::GERVEX 1355-C1	temperate japonica	Portugal	x	x
IRIS_313-7992	VARY LAVA 90::GERVEX 8254-C1	tropical-japonica	Madagascar	x	x
IRIS_313-7994	VARY MADINIKA 3566::GERVEX 8448-C1	tropical-japonica	Madagascar	x	x
IRIS_313-8011	VIETNAM 1::C1	subtropical-japonica	Viet Nam	x	x
IRIS_313-7807	WAS 170-B-B-1-1::C1	indica-1B	Senegal	x
IRIS_313-7808	WAS 173-B-B-6-2-2::C1	indica-1B	Senegal	x
IRIS_313-7809	WAS 174-B-3-5::C1	indica-admixed	Senegal	x
IRIS_313-7815	WAS 198-B-3-1-3::C1	indica-1B	Senegal	x	x
IRIS_313-7816	WAS 199-B-1-2-1::C1	indica-1B	Senegal	x
IRIS_313-7819	WAS 203-B-B-2-4-1::C1	indica-1B	Senegal	x	x
IRIS_313-7820	WAS 206-B-B-2-2-1::C1	indica-1B	Senegal	x	x
IRIS_313-7824	WAS 21-B-B-20-4-3-3::C1	indica-1B	Senegal	x
IRIS_313-7826	WAS 33-B-B-15-1-4-5::C1	indica-1B	Senegal	x	x
IRIS_313-7832	WAS 63-22-5-9-10-1::C1	indica-1B	Senegal	x	x
IRIS_313-8164	YRM 6-2::GERVEX 1508-C1	temperate japonica	Australia	x
IRIS_313-8183	DREW::GERVEX 1650-C1	tropical-japonica	United States of America	x	x
IRIS_313-7620	GAMBIAKA::GERVEX 7920-C1	indica-3	Burkina Faso	x	x
IRIS_313-7696	IR 55411-50::IRTP 16682-C1	indica-admixed	Philippines	x	x
IRIS_313-7720	LAITRA::GERVEX 8400-C1	indica-2	Madagascar	x
IRIS_313-7725	MADINIKA 1329::GERVEX 8366-C1	indica-2	Madagascar	x	x
IRIS_313-7792	TSIPALA 1231::GERVEX 8418-C1	indica-admixed	Madagascar	x
IRIS_313-7793	TSIPALA B 160::GERVEX 8378-C1	indica-2	Madagascar	x	x
IRIS_313-7795	TSIPALA MENA 626::GERVEX 5392-C1	indica-2	Madagascar	x	x
IRIS_313-7799	VARY LAVA DE MAROVATO::GERVEX 8396-C1	indica-2	Madagascar	x
IRIS_313-9606	DA 11::IRGC 6046-1	indica-2	Bangladesh	x
IRIS_313-8703	DA 7::IRGC 5809-2	indica-2	Bangladesh	x
IRIS_313-9091	SINNA SITHIRA KALI::IRGC 51064-1	indica-admixed	Sri Lanka	x	x
IRIS_313-9108	RAYADA::IRGC 27594-1	indica-admixed	Bangladesh	x	x
IRIS_313-9641	BEGUM::IRGC 33990-1	aus	India	x	x
IRIS_313-8339	BOND::IRGC 66755-1	tropical-japonica	United States of America	x
IRIS_313-8669	CALROSE 76::IRGC 34275-1	japonica-admixed	United States of America	x	x
IRIS_313-8796	DUDH KADAR::IRGC 67707-1	indica-2	India	x	x
IRIS_313-8631	DUDRE::IRGC 52523-1	indica-2	India	x
IRIS_313-8412	FEI GAI 122::IRGC 63599-1	indica-admixed	China	x	x
IRIS_313-8387	FU LI HONG::IRGC 70250-1	temperate japonica	China	x	x
IRIS_313-8405	JIN JUN DAO::IRGC 59710-1	indica-admixed	China	x	x
IRIS_313-8285	KATY::IRGC 77140-1	tropical-japonica	United States of America	x	x
IRIS_313-8559	KEERIPALA CHILL PADDY::IRGC 49790-1	indica-2	India	x	x
IRIS_313-8660	KOTTEYARAN::IRGC 47383-1	indica-2	Sri Lanka	x	x
IRIS_313-8454	LAI YIP ZIM::IRGC 4955-1	indica-1A	Taiwan	x	x
IRIS_313-8568	LARHA MUGAD::IRGC 52339-1	indica-2	India	x	x
IRIS_313-8502	M 102::IRGC 76307-1	temperate japonica	United States of America	x
IRIS_313-8647	PERUNEL::IRGC 63113-1	indica-2	India	x	x
IRIS_313-8400	RIKUTO NORIN MOCHI 20::IRGC 410-1	tropical-japonica	Japan	x	x
IRIS_313-8434	TEBONNET::IRGC 66760-1	tropical-japonica	United States of America	x
IRIS_313-8435	UPRH 233::IRGC 61667-1	indica-1A	India	x	x
IRIS_313-8697	YEBAWYIN::IRGC 33885-1	indica-3	Myanmar	x	x
IRIS_313-9774	EGYPTIAN::IRGC 3217-1	japonica-admixed	Turkey	x	x
IRIS_313-9140	81 A 32::IRGC 60162-1	temperate japonica	China	x	x
IRIS_313-9423	AGUYOD::IRGC 67423-1	tropical-japonica	Philippines	x	x
IRIS_313-9609	ARC 10594::IRGC 12524-1	indica-admixed	India	x
IRIS_313-8986	ARC 10754::IRGC 12603-1	indica-admixed	India	x
IRIS_313-9313	ARC 10799::IRGC 12631-1	indica-admixed	India	x	x
IRIS_313-9176	ARC 11359::IRGC 21348-1	japonica-admixed	India	x
IRIS_313-8999	ARC 11430 B::IRGC 14567-1	subtropical-japonica	India	x	x
IRIS_313-8946	ARC 11524::IRGC 42672-1	indica-admixed	India	x	x
IRIS_313-9392	ARC 11626::IRGC 21528-1	admixed	India	x	x
IRIS_313-9560	ARC 11857::IRGC 40972-1	indica-admixed	India	x	x
IRIS_313-9053	ARC 12536::IRGC 41068-1	admixed	India	x	x
IRIS_313-8967	ARC 12576::IRGC 22163-1	indica-admixed	India	x	x
IRIS_313-9347	ARC 13778::IRGC 41216-1	indica-admixed	India	x	x
IRIS_313-8844	ARC 14060::IRGC 41374-1	indica-2	India	x	x
IRIS_313-8994	ARC 14064::IRGC 41377-1	indica-admixed	India	x
IRIS_313-8900	ARC 14654::IRGC 41663-1	indica-2	India	x	x
IRIS_313-9593	ARC 15088::IRGC 41934-1	indica-admixed	India	x	x
IRIS_313-9634	ARC 15873::IRGC 43250-1	indica-admixed	India	x
IRIS_313-9427	ARC 18092::IRGC 42256-1	indica-admixed	India	x	x
IRIS_313-8982	ARC 18112::IRGC 42274-1	indica-admixed	India	x	x
IRIS_313-9424	ARC 5840::IRGC 12144-1	indica-admixed	India	x	x
IRIS_313-8850	ASHMBER::IRGC 27522-1	indica-2	Bangladesh	x	x
IRIS_313-9572	ASU::IRGC 62154-1	indica-admixed	Bhutan	x	x
IRIS_313-9066	AUS 177::IRGC 29009-1	indica-1B	Bangladesh	x
IRIS_313-9574	B 78-S81::IRGC 58415-1	indica-admixed	Brunei Darussalam	x
IRIS_313-10221	BA BAI GU::IRGC 79580-1	indica-admixed	China	x	x
IRIS_313-9148	BADAL 1163::IRGC 32796-1	indica-2	Bangladesh	x
IRIS_313-9403	BADUIE::IRGC 53715-1	indica-2	India	x	x
IRIS_313-8846	BAIANG 6::IRGC 6129-1	indica-admixed	Indonesia	x	x
IRIS_313-10211	BAI HE::IRGC 76438-1	indica-1A	China	x
IRIS_313-8957	BAM 9::IRGC 6179-1	indica-2	India	x	x
IRIS_313-9953	BAMOA A 75::IRGC 51101-1	indica-admixed	Mexico	x
IRIS_313-8988	BANIKAT::IRGC 67720-1	indica-2	India	x	x
IRIS_313-10045	BANTA TIMA::IRGC 69474-1	indica-admixed	Gambia	x	x
IRIS_313-9384	BARIK KUDI::IRGC 52807-1	indica-2	India	x	x
IRIS_313-9730	BA SHI ZAO::IRGC 67903-1	indica-1A	China	x	x
IRIS_313-9551	BENGALY MORIMO::IRGC 10976-1	indica-2	Madagascar	x	x
IRIS_313-9067	BHOJON KOLPO::IRGC 31727-1	indica-2	Bangladesh	x	x
IRIS_313-9897	BIKYAT::IRGC 26276-1	tropical-japonica	Philippines	x	x
IRIS_313-9503	BINUHANGIN::IRGC 67429-1	indica-admixed	Philippines	x	x
IRIS_313-9348	BK 26::IRGC 45197-1	indica-2	India	x
IRIS_313-9491	BLUE BELLE::IRGC 51125-1	tropical-japonica	United States of America	x	x
IRIS_313-8960	BLUEBONNET::IRGC 1799-1	tropical-japonica	United States of America	x
IRIS_313-9637	BONG BOI::IRGC 32094-1	indica-3	Viet Nam	x
IRIS_313-9697	BOW SU SO::IRGC 78237-1	indica-3	Thailand	x	x
IRIS_313-10161	BR IRGA 409::IRGC 55915-1	indica-1B	Brazil	x	x
IRIS_313-10001	C 662083::IRGC 62101-1	indica-1B	Taiwan	x	x
IRIS_313-8923	CALIFORNIA BELLE::IRGC 66836-1	tropical-japonica	United States of America	x	x
IRIS_313-10148	CAUVERY::IRGC 45255-1	indica-admixed	India	x
IRIS_313-8854	CHAKOL::IRGC 77226-1	indica-2	Bangladesh	x
IRIS_313-10092	CHALBYEO::IRGC 77639-1	temperate japonica	Korea, Republic of	x
IRIS_313-9917	CHANDINA::IRGC 36420-1	indica-1B	Sri Lanka	x
IRIS_313-10093	CHEONJUDO::IRGC 77644-1	temperate japonica	Korea, Republic of	x
IRIS_313-9703	CHIANAN 8::IRGC 90-1	temperate japonica	Taiwan	x	x
IRIS_313-9324	CHIH SHEN LI::IRGC 1306-1	indica-1A	China	x	x
IRIS_313-9267	CHIRGUA 1 I 22::IRGC 3408-1	tropical-japonica	Venezuela	x
IRIS_313-9204	CHI SHENG TAO::IRGC 4606-1	indica-1A	China	x	x
IRIS_313-10071	CHIYODA WASE::IRGC 74467-1	tropical-japonica	Japan	x	x
IRIS_313-9484	CHNNOR::IRGC 67485-1	indica-admixed	India	x	x
IRIS_313-10057	CHUGOKU 68 HEN::IRGC 72514-1	temperate japonica	Japan	x	x
IRIS_313-9233	CHUNG YI::IRGC 1427-1	temperate japonica	China	x
IRIS_313-9463	CI 1600::IRGC 16305-1	temperate japonica	United States of America	x	x
IRIS_313-9767	CI 9445::IRGC 2081-1	indica-admixed	United States of America	x
IRIS_313-9966	CICA 9::IRGC 53079-1	indica-1B	Colombia	x
IRIS_313-10272	COLOMBIA 1::IRGC 116970-1	japonica-admixed	Colombia	x	x
IRIS_313-9023	CR 60-10::IRGC 15777-1	indica-admixed	India	x	x
IRIS_313-9822	CRILLO LA FRIA::IRGC 10793-1	indica-1A	Venezuela	x
IRIS_313-10059	DACHEONGBYEO::IRGC 72533-1	temperate japonica	Korea, Republic of	x	x
IRIS_313-9725	DA DAO TOU::IRGC 59499-1	temperate japonica	China	x
IRIS_313-10177	DA GANG ZHAN::IRGC 67103-1	indica-admixed	China	x
IRIS_313-9529	DAGPA BARA::IRGC 64887-1	subtropical-japonica	Bhutan	x	x
IRIS_313-10103	DALSUNG 41::IRGC 79385-1	indica-admixed	Korea, Republic of	x
IRIS_313-10079	DANGO MOCHI::IRGC 74551-1	tropical-japonica	Japan	x
IRIS_313-10189	DA NUO (ZHAN)::IRGC 72025-1	indica-1A	China	x
IRIS_313-9101	DARAWAL::IRGC 71514-1	admixed	Malaysia	x	x
IRIS_313-10190	DENG DENG QI::IRGC 72036-1	indica-1A	China	x	x
IRIS_313-9533	DUD KUNING::IRGC 44-1	indica-3	Indonesia	x
IRIS_313-9482	E 2024::IRGC 67958-1	indica-1B	China	x	x
IRIS_313-8914	E 2040::IRGC 67968-1	indica-admixed	China	x	x
IRIS_313-9193	EAN 4 C 1::IRGC 26016-1	japonica-admixed	Brazil	x
IRIS_313-10061	ESTRELA A::IRGC 72918-1	japonica-admixed	Portugal	x
IRIS_313-10109	EX EBOKOZURU::IRGC 79912-1	indica-3	Nigeria	x	x
IRIS_313-10047	EX MARABA GURUKU::IRGC 69582-1	indica-1A	Nigeria	x
IRIS_313-8859	E ZI 96::IRGC 70188-1	indica-1A	China	x	x
IRIS_313-10114	FACAGRO 64::IRGC 82059-1	indica-2	Burundi	x	x
IRIS_313-8909	FAYA MOSHI::IRGC 69653-1	indica-3	Tanzania	x	x
IRIS_313-9884	FUKUSHIMA MOCHI (GLUT)::IRGC 19296-1	temperate japonica	Japan	x
IRIS_313-8940	FU ZAO XIAN::IRGC 63619-1	indica-1A	China	x
IRIS_313-9256	GALWAKA HANDERAN::IRGC 31381-1	indica-admixed	Sri Lanka	x	x
IRIS_313-9302	GAM PAI 30-12-15::IRGC 831-1	indica-3	Thailand	x
IRIS_313-10178	GAO JIAO BAI::IRGC 68047-1	indica-1A	China	x	x
IRIS_313-10007	GARURA::IRGC 64111-1	indica-admixed	Nepal	x
IRIS_313-10094	GAWICHAL::IRGC 77653-1	tropical-japonica	Korea, Republic of	x
IRIS_313-9778	GENIT::IRGC 3272-1	admixed	Argentina	x
IRIS_313-10119	GITANO::IRGC 82424-1	japonica-admixed	Italy	x	x
IRIS_313-9139	GOJOL GORIA::IRGC 26629-1	indica-2	Bangladesh	x	x
IRIS_313-10179	GUI HUA ZAO::IRGC 68060-1	indica-admixed	China	x	x
IRIS_313-9472	H 6::IRGC 157-1	indica-admixed	Sri Lanka	x	x
IRIS_313-10164	HAN NUO::IRGC 59591-1	temperate japonica	China	x	x
IRIS_313-10228	HAN NUO::IRGC 82350-1	temperate japonica	China	x	x
IRIS_313-9795	HD 10::IRGC 6638-1	indica-2	Australia	x	x
IRIS_313-10154	HE GU TSAO::IRGC 51302-1	indica-1A	China	x
IRIS_313-9974	HEUKSANJO::IRGC 55536-1	temperate japonica	Korea, Republic of	x	x
IRIS_313-10080	HIRAKAWA OKUTE::IRGC 74554-1	tropical-japonica	Japan	x
IRIS_313-10056	HOKURIKU 52::IRGC 72491-1	subtropical-japonica	Japan	x
IRIS_313-9228	HOKUSETSU::IRGC 65705-1	temperate japonica	Japan	x
IRIS_313-9602	HTA 22::IRGC 45827-1	indica-admixed	Thailand	x	x
IRIS_313-10224	HUA LI ZAO::IRGC 80950-1	indica-1A	China	x
IRIS_313-9886	HUK ZO::IRGC 19760-1	temperate japonica	Korea, Republic of	x
IRIS_313-9379	HWANGJO::IRGC 55547-1	temperate japonica	Korea, Republic of	x	x
IRIS_313-9366	IMPROVED BLUE ROSE::IRGC 5022-1	japonica-admixed	United States of America	x
IRIS_313-10167	IR 13429-109-2-2-1::IRGC 63491-1	indica-admixed	Philippines	x	x
IRIS_313-9922	IRI 339::IRGC 46956-1	indica-1B	Korea, Republic of	x
IRIS_313-8815	JANA (NAM)::IRGC 64897-1	subtropical-japonica	Bhutan	x
IRIS_313-10067	JEONBUKGUNGWEONNA::IRGC 73055-1	tropical-japonica	Korea, Republic of	x	x
IRIS_313-9887	JEUK DO::IRGC 19775-1	temperate japonica	Korea, Republic of	x
IRIS_313-9262	JHODI BIRUN::IRGC 31812-1	indica-2	Bangladesh	x	x
IRIS_313-10096	JOKJEBICHAL::IRGC 77663-1	japonica-admixed	Korea, Republic of	x	x
IRIS_313-9698	JO SANG DAE YA::IRGC 90852-1	temperate japonica	Democratic People's Republic of Korea	x	x
IRIS_313-9391	KALABAIL::IRGC 25877-1	indica-2	Bangladesh	x	x
IRIS_313-10025	KALAPATLE::IRGC 68500-1	admixed	Madagascar	x
IRIS_313-10089	KALIN::IRGC 77312-1	temperate japonica	Bulgaria	x
IRIS_313-8968	KALU ILANKALAYAN::IRGC 36270-1	indica-2	Sri Lanka	x	x
IRIS_313-8857	KAMNAM::IRGC 64902-1	subtropical-japonica	Bhutan	x
IRIS_313-9249	KANU DAM::IRGC 29755-1	temperate japonica	Cambodia	x	x
IRIS_313-9461	KARANTABA 1::IRGC 15924-1	indica-3	Senegal	x	x
IRIS_313-9590	KETAN SERANG::IRGC 14615-1	indica-3	Indonesia	x
IRIS_313-9032	KHAO GRADOOK CHAHNG::IRGC 17111-1	indica-1B	Thailand	x
IRIS_313-9281	KHAO KAI::IRGC 78251-1	indica-3	Thailand	x	x
IRIS_313-9121	KHAO LEUANG RAI::IRGC 48168-1	indica-2	Thailand	x	x
IRIS_313-9182	KHAO MON::IRGC 60764-1	indica-admixed	Myanmar	x
IRIS_313-10026	KITRANA 1007::IRGC 68517-1	indica-2	Madagascar	x
IRIS_313-9924	KN 1 B 361-1-8-6-9::IRGC 46974-1	indica-admixed	Korea, Republic of	x
IRIS_313-9445	KOIYA DIGHA::IRGC 63517-1	admixed	Bangladesh	x	x
IRIS_313-9505	KORASISI::IRGC 5285-1	indica-1A	Philippines	x	x
IRIS_313-9968	KULA KARUPPAN::IRGC 55328-1	indica-admixed	Sri Lanka	x
IRIS_313-8925	KURULUTUDU::IRGC 36304-1	indica-2	Sri Lanka	x
IRIS_313-9174	KUSHIARA::IRGC 34709-1	indica-2	Bangladesh	x	x
IRIS_313-8924	KUTTA::IRGC 52184-1	indica-2	India	x
IRIS_313-10082	KYUUSHUU::IRGC 74558-1	tropical-japonica	Japan	x
IRIS_313-9547	LABRA::IRGC 74757-1	indica-2	India	x
IRIS_313-10010	LALKA (LAL DHAN)::IRGC 64946-1	indica-2	Fiji	x	x
IRIS_313-9129	LAYANDABU::IRGC 25214-1	tropical-japonica	Indonesia	x
IRIS_313-9791	LEAD::IRGC 5805-1	indica-admixed	Malawi	x	x
IRIS_313-9114	LEUANG 28-1-87::IRGC 874-1	indica-admixed	Thailand	x	x
IRIS_313-9123	LEUANG GLIANG::IRGC 71271-1	subtropical-japonica	Thailand	x	x
IRIS_313-9119	LEUANG YAI 29-12-46::IRGC 24397-1	indica-3	Thailand	x
IRIS_313-9112	LEUANG YAI 344::IRGC 651-1	indica-3	Thailand	x	x
IRIS_313-10239	LIU XU::IRGC 109232-1	indica-admixed	China	x
IRIS_313-8889	LU MAO ZHAN::IRGC 68159-1	indica-admixed	China	x	x
IRIS_313-10097	MAEKJO::IRGC 77666-1	temperate japonica	Korea, Republic of	x	x
IRIS_313-9062	MAE MAI LUD NI::IRGC 66065-1	indica-3	Thailand	x	x
IRIS_313-9709	MAKALIOKA::IRGC 376-1	indica-2	Madagascar	x
IRIS_313-9732	MAMORIAKA::IRGC 68672-1	indica-2	Madagascar	x
IRIS_313-9363	MAYBELLE::IRGC 78629-1	tropical-japonica	United States of America	x	x
IRIS_313-10168	MEI FENG 9::IRGC 63735-1	indica-admixed	China	x	x
IRIS_313-9989	MELEKE::IRGC 56823-1	indica-3	Cote d'Ivoire	x
IRIS_313-9925	MILYANG 30::IRGC 46977-1	indica-1B	Korea, Republic of	x	x
IRIS_313-10040	MILYANG 77::IRGC 69340-1	indica-1B	Korea, Republic of	x	x
IRIS_313-10191	MIN KE ZHAN::IRGC 72230-1	indica-1A	China	x
IRIS_313-10170	MIN ZAO 6::IRGC 63772-1	indica-1A	China	x	x
IRIS_313-10111	MOLO::IRGC 81603-1	japonica-admixed	Italy	x	x
IRIS_313-8930	MUKKALA BAZAL::IRGC 77279-1	indica-1B	Bangladesh	x	x
IRIS_313-9557	MULLIKURUVA::IRGC 77529-1	indica-2	India	x
IRIS_313-9769	MURASAHITSUTSURI::IRGC 2493-1	temperate japonica	Japan	x	x
IRIS_313-9072	MUTA GANJE::IRGC 26744-1	indica-2	Bangladesh	x
IRIS_313-10176	NAM ROO::IRGC 66996-1	subtropical-japonica	Thailand	x	x
IRIS_313-9727	NAN TE HAO::IRGC 59797-1	indica-1A	China	x
IRIS_313-9696	NAZIRA SAIL::IRGC 77284-1	indica-admixed	Bangladesh	x	x
IRIS_313-9605	NCS 194::IRGC 51932-1	indica-1A	India	x
IRIS_313-9492	NCS 237::IRGC 62202-1	indica-2	India	x	x
IRIS_313-9400	NCS 964 C::IRGC 62604-1	indica-admixed	India	x
IRIS_313-9648	NEWREX::IRGC 64657-1	admixed	United States of America	x	x
IRIS_313-9468	NONG KE::IRGC 59807-1	temperate japonica	China	x	x
IRIS_313-9995	NONGLIMNA 1::IRGC 58347-1	tropical-japonica	Korea, Republic of	x
IRIS_313-9570	NX 3533::IRGC 63796-1	indica-admixed	China	x
IRIS_313-9759	OEIRAS::IRGC 286-1	temperate japonica	Portugal	x
IRIS_313-9882	O. SATIVA::IRGC 17083-1	indica-admixed	Taiwan	x	x
IRIS_313-10073	OWARI MOCHI::IRGC 74513-1	tropical-japonica	Japan	x	x
IRIS_313-9065	PAI CHUEH CHIU LIU::IRGC 34259-1	indica-1A	China	x	x
IRIS_313-9285	PALEPYU::IRGC 33549-1	indica-admixed	Myanmar	x	x
IRIS_313-8873	PAOTSUPAGAIAHON::IRGC 17072-1	admixed	Taiwan	x	x
IRIS_313-9351	PARA NELLU::IRGC 50009-1	indica-2	India	x
IRIS_313-8920	PATALASAFED SUNGHAWADO::IRGC 61133-1	indica-2	India	x
IRIS_313-10134	PIN GAEW 56::IRGC 7887-1	indica-3	Thailand	x	x
IRIS_313-9831	PODIWEE::IRGC 11938-1	indica-admixed	Sri Lanka	x
IRIS_313-10234	PSBRC 50::IRGC 99706-1	indica-1B	Philippines	x
IRIS_313-10235	PSBRC 68::IRGC 99711-1	indica-admixed	Philippines	x
IRIS_313-10238	PSBRC 88::IRGC 99717-1	indica-1B	Philippines	x
IRIS_313-9375	PULUTAN::IRGC 71596-1	tropical-japonica	Malaysia	x	x
IRIS_313-9271	PURA BINNI::IRGC 26772-1	indica-2	Bangladesh	x	x
IRIS_313-8921	PUTTIGE::IRGC 52588-1	indica	India	x
IRIS_313-9970	RACE PERUMAL::IRGC 55347-1	indica-2	Sri Lanka	x	x
IRIS_313-8956	RADEN KARAMUNTING::IRGC 20098-1	indica-3	Indonesia	x	x
IRIS_313-10074	RIKU AIKOKU::IRGC 74514-1	tropical-japonica	Japan	x	x
IRIS_313-9789	RIKUTO TAUKI MOCHI 27::IRGC 5726-1	tropical-japonica	Japan	x	x
IRIS_313-10035	RIZ TYPE SORGHO::IRGC 69015-1	indica-2	Madagascar	x
IRIS_313-9937	ROCCA::IRGC 50351-1	temperate japonica	Italy	x
IRIS_313-9604	RPA 5929 (K 45)::IRGC 33963-1	indica-admixed	India	x	x
IRIS_313-9325	SADA RUPA::IRGC 77299-1	indica-1B	Bangladesh	x	x
IRIS_313-10075	SANGOKU::IRGC 74518-1	tropical-japonica	Japan	x
IRIS_313-10129	SAN SHIH TSI::IRGC 1038-1	indica-1A	China	x	x
IRIS_313-10014	SANT ANDREA::IRGC 65732-1	temperate japonica	Italy	x
IRIS_313-10076	SHINA MOCHI::IRGC 74523-1	tropical-japonica	Japan	x	x
IRIS_313-9320	SIPULUT HITAM PENDEK::IRGC 20154-1	indica-3	Indonesia	x
IRIS_313-8976	SKY BONNET::IRGC 66759-1	tropical-japonica	United States of America	x	x
IRIS_313-9464	SML ACORNI::IRGC 13389-1	admixed	Surinam	x	x
IRIS_313-9120	SONAPATNAI::IRGC 46695-1	admixed	India	x	x
IRIS_313-9976	SSANGDUJO::IRGC 55632-1	indica-1A	Korea, Republic of	x
IRIS_313-10000	SUWEON 311::IRGC 61890-1	indica-1B	Korea, Republic of	x	x
IRIS_313-9813	SZANISZLO 2::IRGC 9353-1	temperate japonica	Hungary	x
IRIS_313-9702	TAICHUNG 179::IRGC 85-1	temperate japonica	Taiwan	x	x
IRIS_313-9701	TAICHUNG 65::IRGC 79-1	temperate japonica	Taiwan	x	x
IRIS_313-9706	TAIPEI WOO CO::IRGC 112-1	indica-1A	Taiwan	x	x
IRIS_313-9705	TAITUNG WOO LI::IRGC 111-1	indica-1A	Taiwan	x	x
IRIS_313-9081	TAKAO MOCHI::IRGC 2564-1	temperate japonica	Japan	x	x
IRIS_313-10077	TAMASHIRO HIKARI::IRGC 74534-1	indica-admixed	Japan	x	x
IRIS_313-9838	TEPUKE::IRGC 12872-1	temperate japonica	New Zealand	x
IRIS_313-9539	TEXAS PATNA 49::IRGC 6077-1	temperate japonica	United States of America	x
IRIS_313-9160	THIERNO BANDE::IRGC 16009-1	indica-3	Senegal	x
IRIS_313-9940	TIKAL 3::IRGC 50649-1	indica-1B	Guatemala	x	x
IRIS_313-10054	TOC 5430::IRGC 70487-1	indica-admixed	Panama	x	x
IRIS_313-10226	TONG GU HONG::IRGC 81026-1	indica-admixed	China	x	x
IRIS_313-9708	TSAI YUAN CHON::IRGC 126-1	indica-1A	Taiwan	x
IRIS_313-9469	TSAO SHENG LI 1::IRGC 1309-1	indica-1A	China	x	x
IRIS_313-9048	TSCHINANANGKA::IRGC 64935-1	subtropical-japonica	Bhutan	x
IRIS_313-9388	VARY MALADY MENA::IRGC 51555-1	indica-2	Madagascar	x	x
IRIS_313-9550	VEGOLD::IRGC 7756-1	tropical-japonica	United States of America	x
IRIS_313-9317	VEN THAP::IRGC 56138-1	indica-admixed	Viet Nam	x	x
IRIS_313-9890	WA BANG::IRGC 19880-1	temperate japonica	Korea, Republic of	x
IRIS_313-9611	WANGA BARUGULU::IRGC 52261-1	indica-2	India	x
IRIS_313-9519	WANICA::IRGC 3394-1	tropical-japonica	Surinam	x
IRIS_313-9372	WI BIR SHUN::IRGC 4602-1	indica-1A	China	x	x
IRIS_313-9964	WIR 1951::IRGC 51643-1	temperate japonica	Georgia	x	x
IRIS_313-9111	XIA ZHI BAI::IRGC 53437-1	indica-1A	China	x	x
IRIS_313-10171	YA NONG ZAO 4::IRGC 63908-1	indica-1A	China	x
IRIS_313-9891	YONG AN HUK::IRGC 19891-1	temperate japonica	Korea, Republic of	x	x
IRIS_313-9253	YONG JIN ZAO 3::IRGC 70441-1	indica-1A	China	x
IRIS_313-10078	YOSHINO MOCHI::IRGC 74550-1	tropical-japonica	Japan	x
IRIS_313-10247	AMISTAD 82::IRGC 116954-1	indica-1B	Cuba	x
IRIS_313-10289	ARAURE 1::IRGC 116956-1	indica-1B	Venezuela	x
IRIS_313-10333	B 6136-3-TB-0-1-5::IRGC 117312-1	indica-1B	Indonesia	x
IRIS_313-10334	B 6136 E-3-TB-0-1-5::IRGC 117311-1	indica-1B	Indonesia	x	x
IRIS_313-10337	B 6149 F-MR-7::IRGC 117314-1	indica-admixed	Indonesia	x	x
IRIS_313-10016	BOHOTO BALOOCHESTAN::IRGC 66237-1	indica-admixed	Iran	x	x
IRIS_313-10002	BW 295-5::IRGC 63098-1	indica-1B	Sri Lanka	x
IRIS_313-10046	CHAMA (DWARF)::IRGC 69487-1	indica-1B	Zambia	x	x
IRIS_313-10348	CSR-89 IR-15::IRGC 117326-1	indica-admixed	India	x	x
IRIS_313-10300	CT 9506-18-7-1T-2::IRGC 116973-1	indica-admixed	Colombia	x
IRIS_313-10263	CUYAMEL 3820::IRGC 116975-1	indica-admixed	Mexico	x
IRIS_313-10293	ECIA 24-107-1::IRGC 116978-1	indica-1B	Cuba	x
IRIS_313-10290	ELONI::IRGC 116980-1	indica-1B	Surinam	x	x
IRIS_313-8383	GENE::IRGC 67434-1	indica-admixed	Philippines	x
IRIS_313-8674	HAWM KRUA::IRGC 64333-1	indica-3	Thailand	x	x
IRIS_313-10271	IA CUBA 17::IRGC 116990-1	indica-admixed	Cuba	x
IRIS_313-10274	ICTA CRISPO 38::IRGC 116994-1	indica-1B	Guatemala	x	x
IRIS_313-10275	ICTA MOTAGUA::IRGC 116995-1	indica-admixed	Guatemala	x	x
IRIS_313-10314	INIAP 10::IRGC 117000-1	indica-admixed	Ecuador	x
IRIS_313-8392	IR 2003-P7-7-4-2::IRGC 32671-1	indica-1B	Philippines	x
IRIS_313-10294	IR 21015-72-3-3-3-1::IRGC 117004-1	indica-admixed	Philippines	x
IRIS_313-10359	IR 53650-2B-10-1-2-1::IRGC 117379-1	indica-admixed	Philippines	x	x
IRIS_313-10366	IR 65483-111-5-9-2-11::IRGC 117286-1	indica-admixed	Philippines	x
IRIS_313-10374	IR 69502-6-SRN-3-UBN-1-B::IRGC 117290-1	indica-admixed	Philippines	x
IRIS_313-10379	IR 73688-57-2::IRGC 117383-1	temperate japonica	Philippines	x	x
IRIS_313-10380	IR 73690-7-2-1-1-3-2-2-1::IRGC 117384-1	aus	Philippines	x
IRIS_313-10394	IR 80310-12-B-1-3-B::IRGC 117307-1	indica-admixed	Philippines	x
IRIS_313-10396	IR 80340-23-B-12-6-B::IRGC 117309-1	indica-admixed	Philippines	x	x
IRIS_313-10400	IRGA 370-38-1-1F-C4-2::IRGC 117342-1	indica-1B	Colombia	x	x
IRIS_313-10401	IRGA 370-42-1-1F-C-1::IRGC 117343-1	indica-1B	Colombia	x	x
IRIS_313-10402	IRGA 411-1-6-1F-A::IRGC 117344-1	indica-1B	Colombia	x
IRIS_313-8578	KHAU TRA BONG::IRGC 78342-1	subtropical-japonica	Viet Nam	x	x
IRIS_313-8519	MANDASHERPO::IRGC 64913-1	subtropical-japonica	Bhutan	x	x
IRIS_313-10048	MOVE (MOKOLE)::IRGC 69739-1	indica-admixed	Benin	x	x
IRIS_313-8757	NIRGUNI::IRGC 61127-1	indica-2	India	x	x
IRIS_313-9623	PESAGRO 102::IRGC 78703-1	indica-admixed	Brazil	x
IRIS_313-10151	RD 15::IRGC 47705-1	indica-3	Thailand	x	x
IRIS_313-9566	RP 9-4::IRGC 39735-1	indica-1B	India	x
IRIS_313-8409	SOM NGHE AN::IRGC 60751-1	indica-admixed	Viet Nam	x	x
IRIS_313-8303	SURMATIYA::IRGC 74779-1	indica-2	India	x
IRIS_313-8694	TRES MESES::IRGC 6464-1	tropical-japonica	Brazil	x
IRIS_313-8754	TYPE 50::IRGC 74782-1	indica-2	India	x	x
IRIS_313-10417	UPR 1201-1-20-1::IRGC 117357-1	indica-1B	India	x
IRIS_313-9227	WP 65::IRGC 36526-1	indica-1B	Thailand	x	x
IRIS_313-9184	XI GAN JING REN::IRGC 60035-1	indica-admixed	China	x	x
IRIS_313-10355	IR 31142-14-1-1-3-1-1-2::IRGC 117378-1	indica-admixed	Philippines	x
IRIS_313-10357	IR 52718-B-B-6-B-B-1-1::IRGC 117334-1	indica-admixed	Philippines	x	x
IRIS_313-10360	IR 57514-PMI 5-B-1-2::IRGC 117372-1	indica-admixed	Philippines	x	x
IRIS_313-10371	IR 67518-B-11-1-B::IRGC 117380-1	indica-admixed	Philippines	x	x
IRIS_313-10373	IR 68333-R-R-B-19::IRGC 117381-1	temperate japonica	Philippines	x	x
IRIS_313-10375	IR 70027-8-2-2-3-2::IRGC 117382-1	indica-admixed	Philippines	x
IRIS_313-10398	IRGA 318-11-9-2A::IRGC 117340-1	indica-1B	Colombia	x
IRIS_313-8723	KUTAI PAYA::IRGC 19528-1	indica-3	Malaysia	x
IRIS_313-8572	ONOY::IRGC 55418-1	tropical-japonica	Philippines	x
IRIS_313-8450	498-2A BR 8::IRGC 5891-1	indica-2	India	x	x
IRIS_313-8603	ARC 12884::IRGC 22417-1	indica-admixed	India	x	x
IRIS_313-8453	ARC 18597::IRGC 43299-1	indica-admixed	India	x	x
IRIS_313-10332	B 4414 F-MR-6-3::IRGC 117310-1	indica-admixed	Indonesia	x	x
IRIS_313-8626	BANJANG::IRGC 44069-1	tropical-japonica	Malaysia	x	x
IRIS_313-8314	BEUREUM MEULIT::IRGC 35563-1	tropical-japonica	Indonesia	x
IRIS_313-10041	BOTOHAVANA MENA::IRGC 69349-1	tropical-japonica	Madagascar	x
IRIS_313-9928	DEO KITAN::IRGC 47197-1	tropical-japonica	Philippines	x	x
IRIS_313-9405	INGSA BELANAK::IRGC 43402-1	tropical-japonica	Indonesia	x	x
IRIS_313-10385	IR 75870-5-8-5-B-1::IRGC 117297-1	indica-1B	Philippines	x
IRIS_313-10301	IRGA 959-1-2-2F-4-1-4A-6-CA-6X::IRGC 117006-1	indica-admixed	Brazil	x
IRIS_313-8277	K 2 C 14::IRGC 68549-1	tropical-japonica	Cote d'Ivoire	x	x
IRIS_313-9301	KETAN DONGGO::IRGC 54201-1	tropical-japonica	Indonesia	x	x
IRIS_313-8894	LEKATAN::IRGC 71554-1	tropical-japonica	Malaysia	x	x
IRIS_313-8368	MENTIK TJERE BELUT::IRGC 18254-1	indica-admixed	Indonesia	x
IRIS_313-8735	NEP NGAU::IRGC 78369-1	japonica-admixed	Viet Nam	x
IRIS_313-8743	NIAO YAO::IRGC 5496-1	indica-admixed	Taiwan	x	x
IRIS_313-9949	PANNITHI::IRGC 51049-1	tropical-japonica	Sri Lanka	x	x
IRIS_313-8932	PATISAIL::IRGC 37562-1	indica-3	Bangladesh	x
IRIS_313-10158	PICO NEGRO::IRGC 55849-1	indica-admixed	Ecuador	x	x
IRIS_313-8586	PLI KHAO::IRGC 64596-1	indica-3	Thailand	x
IRIS_313-9522	RPW 9-4 (SS 1)::IRGC 50690-1	indica-admixed	India	x	x
IRIS_313-10318	RUSTIC::IRGC 117026-1	indica-admixed	Guyana	x	x
IRIS_313-8279	SAWAH::IRGC 71612-1	tropical-japonica	Malaysia	x	x
IRIS_313-8745	SD 120 SELN (CI 12320)::IRGC 1667-1	tropical-japonica	Haiti	x	x
IRIS_313-9867	SIGARDIS::IRGC 15555-1	indica-1B	Sri Lanka	x
IRIS_313-8739	TAI 6::IRGC 69058-1	admixed	Cote d'Ivoire	x
IRIS_313-8732	WP 36::IRGC 55278-1	indica-1B	Thailand	x
IRIS_313-8433	CHANG LE SAN SHU ZAO::IRGC 63561-1	indica-1A	China	x	x
IRIS_313-8302	KAMJA::IRGC 62171-1	admixed	Bhutan	x	x
IRIS_313-8444	M 203::IRGC 76309-1	temperate japonica	United States of America	x
IRIS_313-8731	NIBARI::IRGC 67742-1	indica-2	India	x	x
IRIS_313-8755	NORIN 6::IRGC 2633-1	temperate japonica	Japan	x	x
IRIS_313-8645	PAI YI PING::IRGC 1368-1	indica-1A	China	x	x
IRIS_313-8380	SAN CHIAO TSWEN::IRGC 1565-1	indica-1A	China	x	x
IRIS_313-8778	SUP BLUE ROSE::IRGC 1739-1	tropical-japonica	United States of America	x	x
IRIS_313-9723	AI ZI HUNG::IRGC 51255-1	indica-1A	China	x	x
IRIS_313-9594	ASHI BINNI::IRGC 77216-1	indica-admixed	Bangladesh	x
IRIS_313-8980	E DAW HAWM::IRGC 47938-1	indica-3	Thailand	x	x
IRIS_313-9600	E LONG MAH::IRGC 47946-1	indica-admixed	Thailand	x
IRIS_313-8884	E WAWNG::IRGC 71140-1	subtropical-japonica	Thailand	x	x
IRIS_313-9218	KALO CHAKOL::IRGC 77258-1	indica-2	Bangladesh	x
IRIS_313-9286	LEUANG TAWNG SOOK::IRGC 24394-1	indica-3	Thailand	x	x
IRIS_313-9116	LEUANG YAI 2 B 72::IRGC 882-1	indica-3	Thailand	x	x
IRIS_313-9862	MODDAI KARUPPAN::IRGC 15465-1	indica-2	Sri Lanka	x
IRIS_313-9451	PAMAH S 18::IRGC 61322-1	indica-admixed	Thailand	x	x
IRIS_313-10062	REA::IRGC 73031-1	tropical-japonica	Greece	x
IRIS_313-8833	SIMET 2::IRGC 25734-1	indica-3	Indonesia	x	x
IRIS_313-9936	SITHAIYAN KOTTAI SAMBA::IRGC 50155-1	indica-2	Sri Lanka	x	x
IRIS_313-9201	ARC 6044::IRGC 12190-1	tropical-japonica	India	x	x
IRIS_313-9818	C 1 6-5-2::IRGC 10669-1	admixed	Mexico	x
IRIS_313-9190	CODE NO 31323::IRGC 46907-1	indica-admixed	India	x	x
IRIS_313-9259	G 25::IRGC 45733-1	indica-2	India	x	x
IRIS_313-9433	GOKULGANJA::IRGC 45701-1	indica-2	India	x	x
IRIS_313-9019	KAM PAI::IRGC 78245-1	indica-3	Thailand	x	x
IRIS_313-8985	KHAO' HAWM::IRGC 78257-1	indica-3	Thailand	x
IRIS_313-9070	KONTOL 86::IRGC 14281-1	indica-3	Malaysia	x	x
IRIS_313-9297	KORR::IRGC 30751-1	tropical-japonica	Liberia	x
IRIS_313-8895	LEUANG DAM::IRGC 78267-1	indica-3	Thailand	x
IRIS_313-9115	LEUANG YAI 29-12-2::IRGC 881-1	indica-3	Thailand	x
IRIS_313-9258	MAKRO::IRGC 74763-1	indica-2	India	x	x
IRIS_313-9825	MOCHICA::IRGC 11070-1	indica-2	Peru	x	x
IRIS_313-8812	RELLY::IRGC 14623-1	indica-3	Indonesia	x	x
IRIS_313-9287	SONAMUKHI::IRGC 46693-1	indica-2	India	x	x
IRIS_313-9208	KACIK TARAM::IRGC 35310-1	indica-3	Indonesia	x	x
IRIS_313-9935	MEKENZIE SMALL::IRGC 49895-1	indica-2	Guyana	x
IRIS_313-9986	SOM DIGUIME::IRGC 56751-1	indica-admixed	Guinea-Bissau	x
IRIS_313-8996	SRAU SENG::IRGC 30290-1	indica-3	Viet Nam	x	x
IRIS_313-8783	105::IRGC 40896-1	admixed	Sri Lanka	x	x
IRIS_313-8386	ARC 10812::IRGC 21074-1	indica-admixed	India	x	x
IRIS_313-8621	ARC 11663::IRGC 42695-1	indica-1B	India	x	x
IRIS_313-8414	ARC 18202::IRGC 42328-1	indica-admixed	India	x	x
IRIS_313-8498	ARC 7091::IRGC 20491-1	aromatic	India	x	x
IRIS_313-9172	ARC 7229::IRGC 12331-1	aromatic	India	x	x
IRIS_313-8699	BALASURIYA A::IRGC 66509-1	indica-admixed	Sri Lanka	x	x
IRIS_313-8637	BALINGMI::IRGC 62156-1	subtropical-japonica	Bhutan	x
IRIS_313-8717	BAZAIL::IRGC 27526-1	indica-admixed	Bangladesh	x
IRIS_313-8356	BLICCA::IRGC 47151-1	tropical-japonica	Philippines	x	x
IRIS_313-8658	CP 231::IRGC 34018-1	japonica-admixed	United States of America	x
IRIS_313-8514	DAA MANSA::IRGC 67559-1	indica-1B	Ghana	x	x
IRIS_313-8580	DAM::IRGC 23710-1	subtropical-japonica	Thailand	x	x
IRIS_313-8481	DAN YAN NUO::IRGC 4860-1	temperate japonica	China	x	x
IRIS_313-8530	DHANE BURWA::IRGC 10105-1	indica-2	India	x
IRIS_313-9156	DHOLA AMAN (LOWLAND AMAN)::IRGC 8341-1	indica-2	Bangladesh	x	x
IRIS_313-10220	EPEAL 102::IRGC 78698-1	indica-admixed	Brazil	x	x
IRIS_313-8571	ES 21::IRGC 56171-1	indica-3	Tanzania	x
IRIS_313-9197	GABAHSI RASAKI C 90::IRGC 49647-1	indica-3	India	x	x
IRIS_313-8751	HNANWA::IRGC 33118-1	indica-3	Myanmar	x
IRIS_313-8437	IRRIBINI::IRGC 49094-1	indica-admixed	Bangladesh	x	x
IRIS_313-8679	JAO LEUANG::IRGC 65866-1	indica-3	Thailand	x
IRIS_313-8439	KENDINGA 5 (H)::IRGC 60310-1	tropical-japonica	Malaysia	x	x
IRIS_313-8793	KHAO THI RATE::IRGC 58041-1	indica-3	Myanmar	x
IRIS_313-8769	KOSAGI::IRGC 57692-1	tropical-japonica	Guinea	x	x
IRIS_313-8492	KUNENG::IRGC 71545-1	indica-3	Malaysia	x	x
IRIS_313-8955	LASAT PUTIH::IRGC 44076-1	tropical-japonica	Malaysia	x
IRIS_313-9342	LUA CHAN HUONG::IRGC 16800-1	indica-3	Viet Nam	x	x
IRIS_313-9243	MACAN BINUNDOK::IRGC 8245-1	indica-admixed	Philippines	x	x
IRIS_313-8595	MAKALIOKA STANDARD::IRGC 12768-1	indica-2	Madagascar	x	x
IRIS_313-10150	N 22::IRGC 46459-1	aus	India	x	x
IRIS_313-8638	Na souan::IRGC 11889-1	indica-3	Lao People's Democratic Republic	x
IRIS_313-9516	NCS 840::IRGC 62530-1	indica-2	India	x
IRIS_313-8474	PAH WEAN::IRGC 78276-1	indica-3	Thailand	x	x
IRIS_313-8627	PRELUDE::IRGC 1790-1	tropical-japonica	United States of America	x	x
IRIS_313-8509	PUILLIPINA KATARI::IRGC 77293-1	indica-2	Bangladesh	x	x
IRIS_313-8725	PULUT BARAYA::IRGC 27393-1	indica-3	Indonesia	x	x
IRIS_313-8614	RAJHUSAI (ACR 12)::IRGC 53630-1	indica-2	India	x
IRIS_313-8744	REMOL::IRGC 18624-1	indica-3	Indonesia	x	x
IRIS_313-8737	SADAJIRA 19-287::IRGC 38320-1	indica-2	Bangladesh	x	x
IRIS_313-8727	T 315::IRGC 54792-1	indica-2	India	x
IRIS_313-8803	TEXAS PATNA::IRGC 1797-1	tropical-japonica	United States of America	x	x
IRIS_313-8765	TIMMURAY::IRGC 67857-1	aromatic	Bhutan	x	x
IRIS_313-9188	TUMBA::IRGC 66681-1	indica-3	Indonesia	x	x
IRIS_313-8305	URAIBOOL::IRGC 52785-1	indica-2	India	x	x
IRIS_313-8622	XITTO::IRGC 6671-1	indica-2	India	x	x
IRIS_313-8332	ARC 15091::IRGC 43048-1	indica-admixed	India	x	x
IRIS_313-9558	LIMBAYAN::IRGC 71556-1	tropical-japonica	Malaysia	x	x
IRIS_313-10099	MANONGAZATO::IRGC 77876-1	tropical-japonica	Madagascar	x	x
IRIS_313-8381	PURAK SIRIBA::IRGC 71598-1	tropical-japonica	Malaysia	x
IRIS_313-9429	RTS 16::IRGC 8235-1	indica-admixed	Viet Nam	x
IRIS_313-9470	SAHULO FACHE SOYO::IRGC 66630-1	tropical-japonica	Indonesia	x
IRIS_313-9691	SIFARASI::IRGC 66644-1	tropical-japonica	Indonesia	x	x
IRIS_313-9944	SOLOMON RED RICE::IRGC 50950-1	indica-admixed	Solomon Islands	x
IRIS_313-8565	YAHNG LEU::IRGC 78279-1	subtropical-japonica	Thailand	x	x
IRIS_313-8865	PADI SEPAH::IRGC 48803-1	tropical-japonica	Indonesia	x	x
IRIS_313-9568	PAMPANGON (H)::IRGC 60392-1	tropical-japonica	Malaysia	x	x
IRIS_313-8948	BUCAYAB::IRGC 44357-1	indica-3	Philippines	x	x
IRIS_313-9851	GOGOWIERIE::IRGC 14791-1	tropical-japonica	Surinam	x
IRIS_313-9617	HOLDI GIRA::IRGC 31801-1	indica-2	Bangladesh	x	x
IRIS_313-9251	JANDA LAOR::IRGC 48552-1	indica-3	Indonesia	x
IRIS_313-9800	KAHEI::IRGC 7691-1	tropical-japonica	Japan	x	x
IRIS_313-9389	KINANDANG BUSIKSIK::IRGC 74607-1	tropical-japonica	Philippines	x
IRIS_313-9020	LEUANG CHAIYAPHUM::IRGC 78266-1	indica-3	Thailand	x	x
IRIS_313-9209	LEUANG LAI MAE PRAJAN::IRGC 71279-1	indica-3	Thailand	x	x
IRIS_313-9006	LONG KHI KRAI::IRGC 64490-1	indica-3	Thailand	x
IRIS_313-9017	PING SHAN TA TSWEN KU::IRGC 1563-1	indica-admixed	China	x
IRIS_313-9969	PUTTU NELLU::IRGC 55346-1	indica-admixed	Sri Lanka	x	x
IRIS_313-9996	SUWEON 295::IRGC 58368-1	temperate japonica	Korea, Republic of	x	x
IRIS_313-9187	WANGKOD::IRGC 71646-1	indica-2	Malaysia	x	x
IRIS_313-7636	ADNY 11::C1	indica-1B	Mali	x
IRIS_313-7654	BOUAKE 189::C1	indica-1B	Cote d'Ivoire	x	x
IRIS_313-8585	ARC 11901::IRGC 21727-1	indica-admixed	India	x	x
IRIS_313-8935	ARC 18061::IRGC 47650-1	indica-admixed	India	x	x
IRIS_313-10340	BR 4973-34-6-6::IRGC 117317-1	indica-admixed	Bangladesh	x	x
IRIS_313-8599	BUE GA WA::IRGC 60824-1	subtropical-japonica	Thailand	x
IRIS_313-10327	CAROLINO BLANCO::IRGC 117249-1	tropical-japonica	Peru	x	x
IRIS_313-8486	DAGPA MRAS::IRGC 62166-1	subtropical-japonica	Bhutan	x	x
IRIS_313-9929	GOBYERNO::IRGC 47216-1	tropical-japonica	Philippines	x
IRIS_313-10353	HP 3319-2WX-6-4-1-B::IRGC 117331-1	indica-admixed	Korea, Republic of	x	x
IRIS_313-10307	INIAP 6::IRGC 117002-1	indica-admixed	Ecuador	x
IRIS_313-9616	INITLOG DALAG::IRGC 67436-1	tropical-japonica	Philippines	x	x
IRIS_313-10361	IR 63295-AC 209-7::IRGC 117365-1	indica-admixed	Philippines	x	x
IRIS_313-10065	JAERAERYUKDO::IRGC 73053-1	tropical-japonica	Korea, Republic of	x	x
IRIS_313-10102	KELIRENY::IRGC 78426-1	indica-2	Madagascar	x	x
IRIS_313-8665	M 7::IRGC 34281-1	temperate japonica	United States of America	x
IRIS_313-8768	MOROFIN::IRGC 56698-1	tropical-japonica	Cote d'Ivoire	x	x
IRIS_313-10295	PDR 34-2-1-2::IRGC 117020-1	admixed	Pakistan	x
IRIS_313-10051	TSIVIMBININA::IRGC 69890-1	tropical-japonica	Madagascar	x
IRIS_313-10287	UQUIHUA::IRGC 117037-1	indica-1B	Peru	x
IRIS_313-9745	VARY MALADY::IRGC 69911-1	tropical-japonica	Madagascar	x	x
IRIS_313-8431	BOCAO::IRGC 50384-1	tropical-japonica	Philippines	x	x
IRIS_313-10268	FONAIAP 2::IRGC 116985-1	indica-admixed	Venezuela	x	x
IRIS_313-10242	H 305-84::IRGC 116988-1	temperate japonica	Hungary	x
IRIS_313-10392	IR 77390-1-6-4-19-1-B::IRGC 117303-1	indica-1B	Philippines	x	x
IRIS_313-9742	LOHAMBITRO::IRGC 69857-1	tropical-japonica	Madagascar	x
IRIS_313-10050	TSIMATAHOPAOSA::IRGC 69884-1	indica-admixed	Madagascar	x	x
IRIS_313-11422	13946 (GUANG QIU 15)::IRGC 50320-1	indica-1A	China	x
IRIS_313-11821	19::IRGC 70786-1	indica-2	India	x	x
IRIS_313-10565	221 B 36-1-1-1-1::IRGC 7585-1	indica-admixed	Indonesia	x
IRIS_313-10566	221 C 391-1-3-3::IRGC 7600-1	indica-admixed	Indonesia	x	x
IRIS_313-12067	531::IRGC 82643-1	indica-admixed	Philippines	x	x
IRIS_313-11806	78 XUAN WU::IRGC 70475-1	indica-1A	China	x	x
IRIS_313-11152	AC 74::IRGC 33967-1	indica-1A	India	x	x
IRIS_313-12014	ADANKARU::IRGC 79842-1	indica-2	Nigeria	x
IRIS_313-11523	ADIALLO::IRGC 56264-1	indica-admixed	Senegal	x
IRIS_313-10527	ADT 12::IRGC 6254-1	indica-2	India	x	x
IRIS_313-12052	ADUKKAN::IRGC 81783-1	indica-admixed	India	x	x
IRIS_313-12185	AE NOUA::IRGC 89308-1	indica-admixed	Lao People's Democratic Republic	x
IRIS_313-11876	AI DA::IRGC 72567-1	indica-1A	China	x	x
IRIS_313-11744	AI JIAO AO FAN ZI::IRGC 67871-1	indica-admixed	China	x
IRIS_313-12273	AIJIAONANTE::IRGC 96974-1	indica-1A	China	x
IRIS_313-12057	AI JIAO ZI::IRGC 82255-1	indica-admixed	China	x	x
IRIS_313-11377	AMARILLO::IRGC 47120-1	indica-admixed	Philippines	x	x
IRIS_313-12146	AM BEUS::IRGC 87189-1	indica-admixed	Cambodia	x	x
IRIS_313-11624	ANADI WHITE::IRGC 61897-1	indica-1A	Nepal	x
IRIS_313-11745	AN FU ZHAN::IRGC 67878-1	indica-1A	China	x	x
IRIS_313-12234	ANLINGWUBAILI::IRGC 93363-1	indica-1B	China	x	x
IRIS_313-11877	AN NAN ZAO::IRGC 72576-1	indica-1A	China	x	x
IRIS_313-11493	AR 133::IRGC 53942-1	indica-admixed	India	x	x
IRIS_313-10854	ARC 10145::IRGC 20744-1	aus	India	x
IRIS_313-10671	ARC 10581::IRGC 12514-1	indica-admixed	India	x	x
IRIS_313-10857	ARC 10825::IRGC 21082-1	admixed	India	x
IRIS_313-10673	ARC 10843::IRGC 12653-1	aus	India	x
IRIS_313-10858	ARC 10894::IRGC 21122-1	indica-admixed	India	x	x
IRIS_313-10675	ARC 10905::IRGC 12669-1	indica-admixed	India	x
IRIS_313-10676	ARC 10916::IRGC 12673-1	admixed	India	x	x
IRIS_313-10861	ARC 11276::IRGC 21278-1	aus	India	x	x
IRIS_313-10862	ARC 11281::IRGC 21283-1	japonica-admixed	India	x
IRIS_313-10864	ARC 11338::IRGC 21329-1	admixed	India	x
IRIS_313-11295	ARC 11397::IRGC 42664-1	admixed	India	x
IRIS_313-10869	ARC 11751::IRGC 21614-1	aus	India	x
IRIS_313-10871	ARC 11777::IRGC 21639-1	aus	India	x
IRIS_313-10873	ARC 11822::IRGC 21677-1	aus	India	x
IRIS_313-10875	ARC 12021::IRGC 21837-1	aus	India	x	x
IRIS_313-10876	ARC 12067::IRGC 21881-1	aus	India	x	x
IRIS_313-10877	ARC 12079::IRGC 21888-1	aus	India	x
IRIS_313-10878	ARC 12101::IRGC 21907-1	aus	India	x	x
IRIS_313-10879	ARC 12124::IRGC 21929-1	admixed	India	x	x
IRIS_313-10882	ARC 12433::IRGC 22064-1	aus	India	x
IRIS_313-10887	ARC 12690::IRGC 22257-1	indica-admixed	India	x
IRIS_313-10891	ARC 12867::IRGC 22401-1	aus	India	x	x
IRIS_313-10892	ARC 12920::IRGC 22450-1	aus	India	x	x
IRIS_313-10894	ARC 13204::IRGC 22558-1	admixed	India	x	x
IRIS_313-10895	ARC 13257::IRGC 22608-1	subtropical-japonica	India	x	x
IRIS_313-11298	ARC 13544::IRGC 42743-1	aus	India	x
IRIS_313-11272	ARC 14756::IRGC 41736-1	aus	India	x	x
IRIS_313-11302	ARC 14899::IRGC 43016-1	indica-admixed	India	x
IRIS_313-11274	ARC 14901::IRGC 41811-1	aus	India	x	x
IRIS_313-11275	ARC 14975::IRGC 41848-1	indica-admixed	India	x	x
IRIS_313-11277	ARC 15129::IRGC 41938-1	aus	India	x
IRIS_313-11304	ARC 15163::IRGC 43106-1	indica-admixed	India	x
IRIS_313-11306	ARC 15385::IRGC 43174-1	indica-admixed	India	x	x
IRIS_313-11490	ARC 15480::IRGC 53799-1	indica-admixed	India	x
IRIS_313-11443	ARC 18533::IRGC 51756-1	indica-admixed	India	x
IRIS_313-10664	ARC 6052::IRGC 12196-1	indica-2	India	x
IRIS_313-10666	ARC 6218::IRGC 12255-1	indica-admixed	India	x	x
IRIS_313-11290	ARC 6579::IRGC 42510-1	admixed	India	x
IRIS_313-10849	ARC 7001::IRGC 20436-1	aus	India	x	x
IRIS_313-11255	ARC 7056::IRGC 40914-1	indica-admixed	India	x
IRIS_313-10667	ARC 7236::IRGC 12335-1	indica-2	India	x
IRIS_313-10852	ARC 7336::IRGC 20606-1	aus	India	x	x
IRIS_313-11291	ARC 7425::IRGC 42538-1	aus	India	x	x
IRIS_313-12147	ARNG'-KAR PHAR ONG::IRGC 87196-1	indica-3	Cambodia	x	x
IRIS_313-12148	ARN'-SAR THNGORN'::IRGC 87205-1	indica-3	Cambodia	x	x
IRIS_313-10950	ASE PULU BOLONG::IRGC 25171-1	tropical-japonica	Indonesia	x	x
IRIS_313-11812	ASFALA::IRGC 70650-1	indica-3	Kenya	x	x
IRIS_313-10924	ATH HAGARI JARAHAN PADDY::IRGC 23796-1	indica-admixed	Nepal	x	x
IRIS_313-12142	ATT CHHMOUS::IRGC 87030-1	indica-3	Cambodia	x
IRIS_313-11048	AUS 171::IRGC 29004-1	aus	Bangladesh	x
IRIS_313-11049	AUS 219::IRGC 29031-1	aus	Bangladesh	x	x
IRIS_313-11050	AUS 233::IRGC 29036-1	aus	Bangladesh	x	x
IRIS_313-11051	AUS 242::IRGC 29040-1	aus	Bangladesh	x
IRIS_313-11052	AUS 278::IRGC 29068-1	aus	Bangladesh	x	x
IRIS_313-11053	AUS 282::IRGC 29072-1	aus	Bangladesh	x
IRIS_313-11054	AUS 295::IRGC 29083-1	aus	Bangladesh	x	x
IRIS_313-11055	AUS 299::IRGC 29087-1	aus	Bangladesh	x
IRIS_313-11056	AUS 301::IRGC 29089-1	aus	Bangladesh	x	x
IRIS_313-11057	AUS 308::IRGC 29096-1	aus	Bangladesh	x
IRIS_313-11058	AUS 329::IRGC 29116-1	aus	Bangladesh	x
IRIS_313-11059	AUS 344::IRGC 29131-1	aus	Bangladesh	x	x
IRIS_313-11061	AUS 449::IRGC 29230-1	aus	Bangladesh	x
IRIS_313-11348	AUS PADDY (RED)::IRGC 44978-1	aus	India	x
IRIS_313-11108	B 12::IRGC 31293-1	indica-3	Liberia	x
IRIS_313-11160	B 38::IRGC 34409-1	indica-3	Liberia	x	x
IRIS_313-11656	B 3913 B 16-20 ST 28::IRGC 63099-1	indica-admixed	Indonesia	x
IRIS_313-12070	BABELIONG::IRGC 82688-1	tropical-japonica	Malaysia	x	x
IRIS_313-10539	BADAL 76::IRGC 6586-1	indica-2	Bangladesh	x
IRIS_313-11572	BAI MI TIE QIU::IRGC 59414-1	indica-1A	China	x	x
IRIS_313-11852	BAI MI ZAI 7::IRGC 71940-1	indica-1A	China	x	x
IRIS_313-11878	BAI RI XIAN::IRGC 72588-1	indica-1A	China	x
IRIS_313-10996	BAKASI::IRGC 27074-1	indica-admixed	Indonesia	x	x
IRIS_313-11164	BAK TULSI::IRGC 34831-1	aus	India	x
IRIS_313-10990	BALIBUD::IRGC 26871-1	indica-admixed	Philippines	x	x
IRIS_313-12246	BANGKOUY::IRGC 94037-1	indica-3	Cambodia	x
IRIS_313-11448	BARAMANJ::IRGC 52067-1	indica-2	India	x	x
IRIS_313-11021	BARA PASHAWARI 390::IRGC 27779-1	aromatic	Pakistan	x	x
IRIS_313-11454	BARI SUTAR::IRGC 52410-1	aus	India	x
IRIS_313-10731	BARKHE TAULI::IRGC 16116-1	indica-1A	Nepal	x
IRIS_313-11997	BARUM::IRGC 79108-1	indica-3	Cambodia	x	x
IRIS_313-11023	BASMATI SURKH 161::IRGC 27797-1	aromatic	Pakistan	x
IRIS_313-12271	BATIBATIKAN::IRGC 96098-1	tropical-japonica	Philippines	x
IRIS_313-11024	BEGMI 135::IRGC 27845-1	aus	Pakistan	x
IRIS_313-11062	BEGUNBICHI 33::IRGC 29260-1	aromatic	Bangladesh	x
IRIS_313-11596	BHAINSA MUNDARIYA::IRGC 60893-1	indica-admixed	India	x
IRIS_313-11597	BHATA PYAGI::IRGC 60895-1	indica-2	India	x
IRIS_313-11823	BHU BHUSI::IRGC 70803-1	indica-2	India	x
IRIS_313-11166	BHUT MURI::IRGC 34861-1	aus	India	x
IRIS_313-10619	BICCO BRANCO::IRGC 9478-1	tropical-japonica	Brazil	x	x
IRIS_313-11947	BIE LEI::IRGC 76478-1	indica-admixed	China	x	x
IRIS_313-11563	BIJULI BATI::IRGC 58917-1	indica-2	Nepal	x	x
IRIS_313-11481	BINNAFUL::IRGC 53479-1	aus	Bangladesh	x	x
IRIS_313-11491	BIR BAHADUR::IRGC 53889-1	indica-2	India	x	x
IRIS_313-11515	BKN BR 1031-78-5-4::IRGC 55927-1	indica-admixed	Thailand	x	x
IRIS_313-11606	BOKDEL::IRGC 61085-1	indica-2	India	x
IRIS_313-11482	BONGEZA::IRGC 53483-1	aus	Bangladesh	x
IRIS_313-10554	BONG SEN::IRGC 7011-1	indica-3	Viet Nam	x
IRIS_313-11013	BOTESWAR 2::IRGC 27536-1	aus	Bangladesh	x	x
IRIS_313-11326	BR 51-115-4::IRGC 43999-1	indica-admixed	Bangladesh	x
IRIS_313-10935	BRONDOL PUTIH::IRGC 24541-1	indica-3	Indonesia	x
IRIS_313-11070	TUPA::IRGC 29432-1	admixed	Bangladesh	x
IRIS_313-11970	BUNTU DOMBA 1::IRGC 77554-1	tropical-japonica	Indonesia	x
IRIS_313-11917	BUTNAPAR::IRGC 74734-1	aus	India	x
IRIS_313-11853	BU ZHI MING::IRGC 71971-1	indica-1A	China	x	x
IRIS_313-11423	C 1016-1::IRGC 50368-1	indica-admixed	Philippines	x	x
IRIS_313-11431	C 166-135::IRGC 50633-1	indica-3	Philippines	x	x
IRIS_313-11379	CADIDIT (GLUT)::IRGC 47161-1	tropical-japonica	Philippines	x
IRIS_313-11437	CAMPECHE A 79::IRGC 51102-1	indica-1B	Mexico	x
IRIS_313-11788	CANLUBANG::IRGC 69816-1	japonica-admixed	Philippines	x
IRIS_313-10485	CATIBOS::IRGC 3762-1	tropical-japonica	Philippines	x
IRIS_313-10497	CE IN TSAN::IRGC 4362-1	indica-1A	China	x	x
IRIS_313-10997	CEMPO MANGGAR::IRGC 27107-1	indica-3	Indonesia	x
IRIS_313-11902	CEMPO TURI::IRGC 73667-1	indica-3	Indonesia	x
IRIS_313-11014	CHAKILA::IRGC 27540-1	aus	Bangladesh	x	x
IRIS_313-12121	CHA LIENG::IRGC 84920-1	indica-3	Lao People's Democratic Republic	x	x
IRIS_313-12187	CHAM LEK::IRGC 89387-1	indica-admixed	Lao People's Democratic Republic	x
IRIS_313-11714	CHAMPION::IRGC 66327-1	indica-admixed	Guyana	x	x
IRIS_313-12210	CHAM TON::IRGC 90600-1	indica-admixed	Viet Nam	x	x
IRIS_313-10450	CHAN KU::IRGC 1069-1	indica-1A	China	x	x
IRIS_313-11594	CHAN THANH HOA::IRGC 60647-1	indica-admixed	Viet Nam	x
IRIS_313-12188	CHAO DO::IRGC 89430-1	indica-3	Lao People's Democratic Republic	x
IRIS_313-11992	CHAO LAO SOUNG::IRGC 78799-1	indica-3	Lao People's Democratic Republic	x	x
IRIS_313-12330	CHAO PEE::IRGC 106767-1	subtropical-japonica	Lao People's Democratic Republic	x
IRIS_313-10652	CHAO PEUAK DENG::IRGC 11602-1	indica-3	Lao People's Democratic Republic	x
IRIS_313-11513	CHATO::IRGC 55825-1	indica-1B	Ecuador	x
IRIS_313-11743	CHHOTI MASHINO::IRGC 67830-1	aromatic	Bhutan	x	x
IRIS_313-11692	CHIAYI WU-K'O::IRGC 64974-1	indica-1A	Taiwan	x
IRIS_313-11383	CHIEM NGAN::IRGC 47488-1	indica-admixed	Viet Nam	x	x
IRIS_313-11384	CHIEM TONG NHAT 1::IRGC 47496-1	indica-admixed	Viet Nam	x
IRIS_313-11854	CHI GU::IRGC 71988-1	indica-1A	China	x
IRIS_313-11693	CHING CH'UNG::IRGC 65002-1	indica-admixed	Taiwan	x
IRIS_313-11694	CHING LIU::IRGC 65018-1	indica-admixed	Taiwan	x
IRIS_313-11625	CHOBO::IRGC 61930-1	aromatic	Nepal	x
IRIS_313-11991	CHON::IRGC 78776-1	indica-3	Lao People's Democratic Republic	x
IRIS_313-11737	CHUNDI::IRGC 67486-1	aus	India	x	x
IRIS_313-11702	CN 1067::IRGC 65680-1	temperate japonica	United States of America	x	x
IRIS_313-11355	CN 44-40-7::IRGC 45368-1	indica-admixed	India	x	x
IRIS_313-11664	CUN GU NUO::IRGC 63576-1	indica-admixed	China	x	x
IRIS_313-11409	CUTTACK 29::IRGC 49573-1	indica-2	India	x
IRIS_313-10534	D 204-1::IRGC 6445-1	aus	India	x
IRIS_313-11795	DA GU AI 7::IRGC 70075-1	indica-1A	China	x	x
IRIS_313-11855	DA GUAN YIN ZHAN::IRGC 72006-1	indica-1A	China	x
IRIS_313-11856	DA HEI GU::IRGC 72009-1	indica-1A	China	x
IRIS_313-11857	DA LI BAI 63::IRGC 72016-1	indica-1A	China	x	x
IRIS_313-10756	DAMODAR::IRGC 17038-1	indica-2	India	x
IRIS_313-11858	DA TIE ZHAN::IRGC 72029-1	indica-1A	China	x
IRIS_313-12078	DAU NGHA THAI BINH::IRGC 82891-1	indica-admixed	Viet Nam	x
IRIS_313-11720	DAW 85::IRGC 66704-1	indica-3	Thailand	x
IRIS_313-11705	DAWK PUD KHAO::IRGC 65808-1	indica-3	Thailand	x
IRIS_313-11719	DAWK PUT::IRGC 66699-1	indica-3	Thailand	x	x
IRIS_313-11957	DAW LUEY 4-3::IRGC 76929-1	indica-admixed	Thailand	x
IRIS_313-11700	DAW NOK KAEN::IRGC 65548-1	indica-3	Thailand	x
IRIS_313-11928	DAYRON MARANGRAS::IRGC 75209-1	tropical-japonica	Philippines	x
IRIS_313-10587	DB 3::IRGC 8361-1	aus	Bangladesh	x	x
IRIS_313-11177	DELI POCONG::IRGC 35265-1	indica-admixed	Indonesia	x	x
IRIS_313-12332	DENG NYAY::IRGC 106907-1	subtropical-japonica	Lao People's Democratic Republic	x
IRIS_313-11671	DERAWA::IRGC 64106-1	indica-2	Nepal	x
IRIS_313-10734	DEVARASI::IRGC 16173-1	aus	Nepal	x	x
IRIS_313-11824	DHANIYA PHOOL::IRGC 70811-1	indica-2	India	x
IRIS_313-11154	DHARIAL::IRGC 34034-1	aus	Bangladesh	x
IRIS_313-11525	DIAMBARANG::IRGC 56726-1	indica-3	Guinea-Bissau	x
IRIS_313-11723	DISSIGBE::IRGC 66916-1	indica-2	Guinea	x
IRIS_313-12325	DISSI::IRGC 101346-1	indica-2	Cameroon	x	x
IRIS_313-10594	DJ 29::IRGC 8505-1	aus	Bangladesh	x
IRIS_313-10593	DJ 47::IRGC 8497-1	aus	Bangladesh	x	x
IRIS_313-10592	DJ 69::IRGC 8482-1	aus	Bangladesh	x	x
IRIS_313-10766	DJALAWARA::IRGC 17471-1	tropical-japonica	Indonesia	x
IRIS_313-10595	DL 5::IRGC 8593-1	aus	Bangladesh	x
IRIS_313-10602	DM 49::IRGC 8775-1	aus	Bangladesh	x	x
IRIS_313-12015	DOGON IRI::IRGC 79882-1	indica-2	Nigeria	x
IRIS_313-12334	DO KHAW::IRGC 106977-1	indica-3	Lao People's Democratic Republic	x	x
IRIS_313-12337	DOK HIEN NOI::IRGC 107021-1	subtropical-japonica	Lao People's Democratic Republic	x	x
IRIS_313-11859	DONG DU::IRGC 72037-1	indica-1A	China	x	x
IRIS_313-10544	DONGREM::IRGC 6688-1	indica-2	India	x
IRIS_313-12193	DO NOUAN::IRGC 89648-1	indica-3	Lao People's Democratic Republic	x
IRIS_313-11411	DONRADAO::IRGC 49604-1	indica-2	Brazil	x
IRIS_313-11167	DUBRAJ::IRGC 34904-1	indica-2	India	x	x
IRIS_313-10980	DUDHSAR::IRGC 26458-1	admixed	Bangladesh	x	x
IRIS_313-11796	DU GEN CHUAN::IRGC 70083-1	indica-1A	China	x
IRIS_313-10606	DV 110::IRGC 8855-1	aus	Bangladesh	x
IRIS_313-10604	DV 2::IRGC 8806-1	aus	Bangladesh	x	x
IRIS_313-10605	DV 86::IRGC 8840-1	aus	Bangladesh	x	x
IRIS_313-11746	E 2070::IRGC 67981-1	indica-1A	China	x
IRIS_313-11747	E 4197::IRGC 68004-1	indica-admixed	China	x
IRIS_313-12221	EA LOUY::IRGC 91220-1	indica-3	Lao People's Democratic Republic	x	x
IRIS_313-12259	EA NOUAN::IRGC 95147-1	indica-3	Lao People's Democratic Republic	x
IRIS_313-12194	EA POUAK::IRGC 89748-1	indica-3	Lao People's Democratic Republic	x	x
IRIS_313-12261	EA TOM::IRGC 95276-1	indica-3	Lao People's Democratic Republic	x	x
IRIS_313-10833	EDAKKADAN 0-69-27::IRGC 19560-1	indica-2	India	x	x
IRIS_313-11484	EJALI::IRGC 53500-1	aus	Bangladesh	x	x
IRIS_313-12292	EMAHTAKYAN::IRGC 97789-1	indica-3	Myanmar	x
IRIS_313-11676	E MOOM::IRGC 64291-1	indica-3	Thailand	x
IRIS_313-11678	E PLUAK::IRGC 64297-1	indica-3	Thailand	x	x
IRIS_313-11912	ESCONDE CACHO::IRGC 74305-1	indica-3	Brazil	x	x
IRIS_313-12017	EX SANDEMA::IRGC 79964-1	indica-admixed	Ghana	x	x
IRIS_313-11798	E ZI 100::IRGC 70192-1	indica-1B	China	x	x
IRIS_313-11799	E ZI 110::IRGC 70201-1	indica-1A	China	x	x
IRIS_313-12053	FACAGRO 406::IRGC 82049-1	indica-admixed	Burundi	x	x
IRIS_313-11801	FAN WU::IRGC 70245-1	indica-admixed	China	x	x
IRIS_313-10559	FI LAI FENG::IRGC 7288-1	temperate japonica	China	x
IRIS_313-11434	FORTUNA BLANCO (SAN MARCOS)::IRGC 50764-1	tropical-japonica	Colombia	x	x
IRIS_313-10444	FORTUNA COLORADO::IRGC 703-1	tropical-japonica	Central America	x	x
IRIS_313-11721	GAEW DAENG::IRGC 66707-1	indica-3	Thailand	x
IRIS_313-10769	GAJA BARU::IRGC 17586-1	indica-admixed	Indonesia	x
IRIS_313-12033	GAO JIAO HONG::IRGC 80920-1	indica-1A	China	x
IRIS_313-11748	GAO JIAO YING GAN ZHAN::IRGC 68053-1	indica-admixed	China	x
IRIS_313-11573	GAO LIANG ZAO::IRGC 59563-1	indica-admixed	China	x
IRIS_313-11679	GASET BOW::IRGC 64316-1	indica-3	Thailand	x	x
IRIS_313-11066	GASMAL 339::IRGC 29333-1	admixed	Bangladesh	x
IRIS_313-11570	GENG 77-4::IRGC 59321-1	indica-admixed	China	x	x
IRIS_313-11929	GILINGAN MARANGRAS::IRGC 75213-1	tropical-japonica	Philippines	x	x
IRIS_313-11920	GI TAH::IRGC 74883-1	indica-admixed	Thailand	x	x
IRIS_313-11598	GODADANI::IRGC 60944-1	admixed	India	x	x
IRIS_313-10772	GOJOT::IRGC 17669-1	indica-3	Indonesia	x
IRIS_313-11712	GORA DHAN 2::IRGC 66269-1	aus	India	x	x
IRIS_313-11557	GORIA::IRGC 58736-1	aus	Bangladesh	x	x
IRIS_313-11726	GUANG QING 334::IRGC 67132-1	indica-1A	China	x	x
IRIS_313-11860	GUA PAI GU::IRGC 72078-1	indica-1A	China	x	x
IRIS_313-11626	GUDURA::IRGC 61955-1	aromatic	Nepal	x	x
IRIS_313-11120	GURULEY::IRGC 32441-1	indica-2	Bhutan	x	x
IRIS_313-10503	HA GOO::IRGC 4577-1	indica-1A	China	x
IRIS_313-12342	HAI NA::IRGC 107117-1	subtropical-japonica	Lao People's Democratic Republic	x
IRIS_313-11564	HALIDA::IRGC 59005-1	aromatic	Nepal	x	x
IRIS_313-10721	HALSUDU HEENATI::IRGC 15599-1	indica-2	Sri Lanka	x
IRIS_313-10774	HEGAR MANAH::IRGC 17733-1	indica-admixed	Indonesia	x	x
IRIS_313-11861	HEI YAN ZHAN::IRGC 72090-1	indica-1A	China	x
IRIS_313-11862	HENG YE ZAO::IRGC 72092-1	indica-1A	China	x	x
IRIS_313-11741	HERATH BANDA::IRGC 67630-1	indica-2	Sri Lanka	x
IRIS_313-12128	HMA GNENG::IRGC 85751-1	indica-3	Lao People's Democratic Republic	x
IRIS_313-11541	HOE PHAR THAE::IRGC 57907-1	indica-admixed	Myanmar	x
IRIS_313-11607	HOLDIGANTHI::IRGC 61105-1	indica-2	India	x
IRIS_313-11863	HONG DU BAI::IRGC 72098-1	indica-1A	China	x
IRIS_313-11909	HONG MI JIU GONG JI::IRGC 74031-1	indica-1A	China	x	x
IRIS_313-11575	HONG PI NUO::IRGC 59638-1	temperate japonica	China	x
IRIS_313-11727	HONG YANG ZAO 3::IRGC 67177-1	indica-1A	China	x	x
IRIS_313-11948	HOU LU BAI::IRGC 76582-1	indica-1A	China	x
IRIS_313-10504	HSIEH DAU::IRGC 4727-1	indica-1A	China	x
IRIS_313-11980	HSINCHU AI CHIO CHIENG::IRGC 78182-1	indica-1A	Taiwan	x
IRIS_313-11695	HSIN-T'AO YUAN CHING YU::IRGC 65074-1	indica-1A	Taiwan	x	x
IRIS_313-11865	HUO QING::IRGC 72148-1	indica-1A	China	x	x
IRIS_313-10966	HURANG ARISO LUTA::IRGC 26055-1	indica-admixed	Brazil	x
IRIS_313-11943	I 41::IRGC 75927-1	indica-1A	Nepal	x	x
IRIS_313-11944	I 814::IRGC 76028-1	indica-1A	Nepal	x
IRIS_313-10968	IH PEN SHIM MING::IRGC 26067-1	indica-1A	Brazil	x
IRIS_313-10830	INAPORAONAN::IRGC 19418-1	tropical-japonica	Philippines	x
IRIS_313-10969	INDIA DULAR (NO ORDEM 7)::IRGC 26070-1	aus	Brazil	x	x
IRIS_313-12127	INPONG::IRGC 85524-1	indica-3	Lao People's Democratic Republic	x	x
IRIS_313-11961	IN TOK::IRGC 77071-1	indica-3	Thailand	x	x
IRIS_313-11987	IR 10120-7-2-1-4::IRGC 78628-1	indica-admixed	Philippines	x	x
IRIS_313-11887	IR 19058-107-1::IRGC 72997-1	indica-1B	Philippines	x	x
IRIS_313-11979	IR 19661-364-1-2-3::IRGC 78061-1	indica-1B	Philippines	x
IRIS_313-11516	IR 3839-1::IRGC 55946-1	indica-admixed	Philippines	x	x
IRIS_313-11517	IR 4432-28-5::IRGC 55952-1	indica-1B	Philippines	x	x
IRIS_313-11886	IR 4683-54-2::IRGC 72992-1	indica-1B	Philippines	x	x
IRIS_313-11978	IR 5657-33-2::IRGC 77992-1	indica-1B	Philippines	x
IRIS_313-11250	IR 9560-2-6-3::IRGC 40451-1	indica-1B	Philippines	x
IRIS_313-11385	IR 9747 SEL::IRGC 47695-1	indica-admixed	Philippines	x
IRIS_313-11432	ISWAR KORA::IRGC 50674-1	admixed	India	x	x
IRIS_313-11930	ITA 117::IRGC 75235-1	indica-1B	Nigeria	x	x
IRIS_313-11713	ITA 245::IRGC 66288-1	indica-3	Nigeria	x	x
IRIS_313-11537	J 6 IR 438 (WC 694)::IRGC 57599-1	tropical-japonica	Philippines	x	x
IRIS_313-11538	J 6 IR 520 (WC 693)::IRGC 57600-1	indica-1B	Philippines	x
IRIS_313-11627	JADO::IRGC 61966-1	aromatic	Nepal	x
IRIS_313-11322	JASURE AUS::IRGC 43860-1	aus	Bangladesh	x	x
IRIS_313-11717	JATI MANI::IRGC 66565-1	indica-admixed	Indonesia	x
IRIS_313-11027	JHONA 101::IRGC 27976-1	aus	Pakistan	x
IRIS_313-11323	JHORA::IRGC 43862-1	aus	Bangladesh	x	x
IRIS_313-10981	JHUL DIGA::IRGC 26478-1	aus	Bangladesh	x
IRIS_313-12007	JIA GEN::IRGC 79654-1	indica-admixed	China	x
IRIS_313-11866	JIANG ER ZAO::IRGC 72152-1	indica-1A	China	x
IRIS_313-11576	JIANG HUI DAO::IRGC 59688-1	indica-admixed	China	x
IRIS_313-11802	JIE CAO ZHAN::IRGC 70305-1	indica-1A	China	x	x
IRIS_313-11665	JIN HUA 258::IRGC 63670-1	indica-1A	China	x
IRIS_313-12290	JON JAN::IRGC 97633-1	indica-admixed	Myanmar	x	x
IRIS_313-11622	JUAN YE LAI::IRGC 61825-1	indica-1A	China	x	x
IRIS_313-11599	JUGRAY::IRGC 60960-1	indica-2	India	x	x
IRIS_313-11505	K 1074::IRGC 55017-1	indica-2	India	x
IRIS_313-11506	K 15591-4::IRGC 55043-1	indica-admixed	India	x
IRIS_313-11197	K 17-9-1-1::IRGC 36778-1	indica-admixed	India	x	x
IRIS_313-11168	KADA CHOPA::IRGC 34954-1	aus	India	x	x
IRIS_313-12080	KA GIL::IRGC 83029-1	indica-3	Philippines	x
IRIS_313-10662	KAHATAWEE::IRGC 12004-1	indica-2	Sri Lanka	x	x
IRIS_313-11324	KALABOKRI::IRGC 43872-1	aus	Bangladesh	x	x
IRIS_313-11097	KALAGNON::IRGC 30335-1	indica-admixed	Philippines	x
IRIS_313-11742	KALIBAJARI::IRGC 67718-1	aus	India	x
IRIS_313-11067	KALIBORO 600::IRGC 29367-1	aus	Bangladesh	x	x
IRIS_313-11489	KALU T 139::IRGC 53670-1	aus	India	x	x
IRIS_313-10777	KAMAS::IRGC 17785-1	indica-3	Indonesia	x
IRIS_313-11939	KAMPTI::IRGC 75626-1	indica-3	Burkina Faso	x
IRIS_313-10925	KAMULI::IRGC 23928-1	aus	Nepal	x	x
IRIS_313-11888	KANGRI::IRGC 73104-1	aus	Pakistan	x	x
IRIS_313-11477	KANPURI::IRGC 53278-1	aus	India	x
IRIS_313-11963	KARANGI::IRGC 77128-1	aus	India	x
IRIS_313-11816	KARILETYONE::IRGC 70745-1	indica-admixed	Myanmar	x	x
IRIS_313-11628	KARISHNABELI::IRGC 61979-1	admixed	Nepal	x	x
IRIS_313-11414	KARUNJEERAGA SAMBA::IRGC 49774-1	indica-admixed	India	x	x
IRIS_313-12094	KASHA::IRGC 83865-1	aromatic	Bangladesh	x
IRIS_313-10963	KATAKCHIKON::IRGC 25880-1	aus	Bangladesh	x	x
IRIS_313-11463	KATSIYAM TABAO::IRGC 52855-1	indica-admixed	Philippines	x	x
IRIS_313-11779	KATUMANI::IRGC 69695-1	indica-3	Tanzania	x	x
IRIS_313-12287	KAUK HNYINGWA::IRGC 97487-1	indica-3	Myanmar	x	x
IRIS_313-11117	KAYELI KUNING::IRGC 31974-1	tropical-japonica	Indonesia	x	x
IRIS_313-11867	KE SHU BAI::IRGC 72183-1	indica-1A	China	x	x
IRIS_313-10936	KETAN GUNDIL::IRGC 24568-1	tropical-japonica	Indonesia	x
IRIS_313-10780	KETAN LALER::IRGC 17897-1	tropical-japonica	Indonesia	x
IRIS_313-10781	KETAN MLANTING::IRGC 17916-1	tropical-japonica	Indonesia	x	x
IRIS_313-10783	KETAN OSOG::IRGC 17929-1	tropical-japonica	Indonesia	x
IRIS_313-10740	KETAN PAPAH AREN::IRGC 16467-1	tropical-japonica	Indonesia	x	x
IRIS_313-10741	KETAN PELERN::IRGC 16468-1	tropical-japonica	Indonesia	x
IRIS_313-10785	KETAN SLAWI::IRGC 17963-1	tropical-japonica	Indonesia	x	x
IRIS_313-11837	KHAO NAHNG PRUNG::IRGC 71220-1	indica-3	Thailand	x	x
IRIS_313-11091	KHAO NON::IRGC 30051-1	indica-admixed	Lao People's Democratic Republic	x	x
IRIS_313-11092	KHAO PA SIEV::IRGC 30063-1	admixed	Lao People's Democratic Republic	x	x
IRIS_313-11708	KHAO YAI GUANG::IRGC 65972-1	indica-3	Thailand	x
IRIS_313-11893	KHAU DANH::IRGC 73201-1	indica-admixed	Viet Nam	x
IRIS_313-12263	KHIE TOM::IRGC 95601-1	indica-3	Lao People's Democratic Republic	x	x
IRIS_313-11156	KHUDWANI ACC 202::IRGC 34154-1	japonica-admixed	India	x	x
IRIS_313-11814	KIKUBA::IRGC 70722-1	indica-3	Kenya	x
IRIS_313-11780	KILOMBERO::IRGC 69698-1	indica-3	Tanzania	x	x
IRIS_313-11449	KODIA PHUL::IRGC 52168-1	indica-admixed	India	x
IRIS_313-11456	KOLAMBA::IRGC 52456-1	aus	India	x	x
IRIS_313-11416	KONAMANI::IRGC 49806-1	indica-2	India	x	x
IRIS_313-11724	KONYAN::IRGC 66931-1	indica-3	Guinea	x
IRIS_313-11116	KORTIK KAIKA::IRGC 31841-1	aus	Bangladesh	x	x
IRIS_313-10572	KOTHMALLI KARUPPAN::IRGC 7842-1	indica-admixed	Nigeria	x
IRIS_313-11937	KUNJUKUNJU::IRGC 75448-1	indica-admixed	India	x	x
IRIS_313-11565	KUSUM KATIKI::IRGC 59099-1	indica-2	Nepal	x	x
IRIS_313-11543	KYUN TAW SEIN::IRGC 58072-1	indica-3	Myanmar	x	x
IRIS_313-11750	L 10595::IRGC 68109-1	indica-admixed	China	x	x
IRIS_313-11751	L 10833::IRGC 68121-1	indica-admixed	China	x
IRIS_313-12346	LAB::IRGC 107468-1	subtropical-japonica	Lao People's Democratic Republic	x
IRIS_313-12347	LAI DAM::IRGC 107490-1	subtropical-japonica	Lao People's Democratic Republic	x
IRIS_313-11919	LAKHA KUAR::IRGC 74760-1	indica-2	India	x	x
IRIS_313-11828	LALI GURMATIA::IRGC 70854-1	indica-2	India	x
IRIS_313-12055	LAL MOTI::IRGC 82168-1	aus	Bangladesh	x	x
IRIS_313-11170	LAL TAURA::IRGC 35017-1	aus	India	x
IRIS_313-12222	LAM BOUN::IRGC 91525-1	indica-3	Lao People's Democratic Republic	x
IRIS_313-10999	LANDEO::IRGC 27164-1	tropical-japonica	Indonesia	x	x
IRIS_313-11577	LANG QIAN CHE::IRGC 59730-1	indica-1A	China	x	x
IRIS_313-12236	LAOZAOGU::IRGC 93444-1	indica-1A	China	x	x
IRIS_313-11629	LATIJHABAR::IRGC 61991-1	aus	Nepal	x	x
IRIS_313-12301	LG 10178::IRGC 98526-1	indica-admixed	Lao People's Democratic Republic	x	x
IRIS_313-12130	KHAO PA::IRGC 85972-1	indica-3	Lao People's Democratic Republic	x
IRIS_313-12302	LG 4153::IRGC 98528-1	indica-3	Lao People's Democratic Republic	x
IRIS_313-12303	LG 9274::IRGC 98715-1	indica-admixed	Lao People's Democratic Republic	x	x
IRIS_313-11986	LIANG GUANG::IRGC 78551-1	indica-1A	China	x	x
IRIS_313-11234	LIGUNGTUNG::IRGC 38786-1	indica-admixed	Philippines	x	x
IRIS_313-12048	LIMA::IRGC 81487-1	indica-3	Indonesia	x
IRIS_313-10452	LING TA 150::IRGC 1106-1	indica-1A	China	x	x
IRIS_313-11985	LI TOU ZHAN::IRGC 78550-1	indica-admixed	China	x	x
IRIS_313-11949	LIU HE XI HE::IRGC 76661-1	indica-1A	China	x	x
IRIS_313-11868	LIU LI YOU::IRGC 72198-1	indica-1A	China	x	x
IRIS_313-11881	LIU TIAO XIAN::IRGC 72758-1	indica-1A	China	x
IRIS_313-11452	LOCAL BHAT::IRGC 52343-1	aus	India	x	x
IRIS_313-11478	LOCAL::IRGC 53300-1	indica-2	India	x	x
IRIS_313-11666	LONG GE 33::IRGC 63705-1	indica-admixed	China	x
IRIS_313-10659	LONG MA::IRGC 11867-1	indica-3	Lao People's Democratic Republic	x	x
IRIS_313-12348	LOUK NOK::IRGC 107599-1	subtropical-japonica	Lao People's Democratic Republic	x
IRIS_313-12297	LOUK PASOM::IRGC 98136-1	indica-admixed	Lao People's Democratic Republic	x	x
IRIS_313-10748	LUA DUC::IRGC 16718-1	indica-admixed	Viet Nam	x
IRIS_313-11667	LUO AI ZAO 3::IRGC 63730-1	indica-1A	China	x
IRIS_313-11728	LUO SI ZHAN::IRGC 67211-1	indica-3	China	x
IRIS_313-11133	LWANKHAN::IRGC 33330-1	indica-3	Myanmar	x
IRIS_313-11171	M 142::IRGC 35054-1	aus	India	x
IRIS_313-11752	M 6034-1::IRGC 68193-1	indica-1A	China	x	x
IRIS_313-11018	MADISA::IRGC 27568-1	aus	Bangladesh	x	x
IRIS_313-11609	MAE HAWM::IRGC 61283-1	indica-3	Thailand	x
IRIS_313-11682	MA EUE::IRGC 64502-1	indica-3	Thailand	x
IRIS_313-10510	MAGSIING::IRGC 5211-1	indica-admixed	Philippines	x	x
IRIS_313-12275	MAGU::IRGC 97027-1	indica-admixed	China	x
IRIS_313-11000	MAIRUL::IRGC 27170-1	indica-3	Indonesia	x	x
IRIS_313-12349	MAK KHEUA DENG::IRGC 107709-1	subtropical-japonica	Lao People's Democratic Republic	x	x
IRIS_313-12350	MAK KHEUA KANG::IRGC 107712-1	subtropical-japonica	Lao People's Democratic Republic	x	x
IRIS_313-12272	MALAGKIT (ITIM)::IRGC 96124-1	tropical-japonica	Philippines	x
IRIS_313-11736	MALAGKIT (PINELIPE)::IRGC 67444-1	tropical-japonica	Philippines	x
IRIS_313-11602	MALCHI::IRGC 61004-1	aus	India	x	x
IRIS_313-11945	MALIKULI::IRGC 76237-1	indica-2	Bangladesh	x	x
IRIS_313-11940	MALOBA (DISSI ROUGE)::IRGC 75700-1	indica-admixed	Burkina Faso	x	x
IRIS_313-10742	MAMAS::IRGC 16503-1	indica-3	Indonesia	x
IRIS_313-12139	MANSARA DHAN::IRGC 86940-1	aus	Nepal	x
IRIS_313-11882	MAN TIAN QING::IRGC 72776-1	indica-1A	China	x
IRIS_313-11803	MAO ZHA NUO::IRGC 70335-1	temperate japonica	China	x
IRIS_313-12066	MARAMAY::IRGC 82628-1	indica-3	Philippines	x	x
IRIS_313-10609	MATHOLUWA::IRGC 8901-1	indica-admixed	Sri Lanka	x
IRIS_313-10792	MATIANG::IRGC 18220-1	indica-3	Indonesia	x
IRIS_313-12082	MAVOLATSIKA::IRGC 83137-1	indica-2	Madagascar	x	x
IRIS_313-11869	MA WEI ZHAN::IRGC 72220-1	indica-1A	China	x
IRIS_313-11898	MA YOO::IRGC 73507-1	indica-3	Thailand	x	x
IRIS_313-11784	MBEIMBEIHUN::IRGC 69730-1	indica-1B	Sierra Leone	x
IRIS_313-12352	MEE::IRGC 107773-1	subtropical-japonica	Lao People's Democratic Republic	x
IRIS_313-11729	MEI LIU ZAO 5::IRGC 67231-1	indica-admixed	China	x	x
IRIS_313-11760	MENAHARA 505::IRGC 68709-1	indica-2	Madagascar	x
IRIS_313-10794	MENDUNGAN::IRGC 18245-1	tropical-japonica	Indonesia	x
IRIS_313-11951	MIAO ZHAN::IRGC 76691-1	indica-1A	China	x	x
IRIS_313-11950	MI GU::IRGC 76687-1	indica-1A	China	x
IRIS_313-11545	MOE GAUNG PYU::IRGC 58120-1	indica-admixed	Myanmar	x	x
IRIS_313-10489	MOROPOTOL::IRGC 3909-1	tropical-japonica	Philippines	x	x
IRIS_313-11785	MOSHI::IRGC 69737-1	indica-3	Tanzania	x
IRIS_313-11811	MOSHI::IRGC 70648-1	indica-2	Kenya	x
IRIS_313-11815	MOSHI::IRGC 70730-1	indica-3	Kenya	x
IRIS_313-10733	MOTANGE PAHELLO LAULE::IRGC 16160-1	indica-admixed	Nepal	x	x
IRIS_313-11433	MR 136-1::IRGC 50707-1	indica-1A	India	x	x
IRIS_313-11588	MR 69::IRGC 60188-1	indica-3	Malaysia	x	x
IRIS_313-11839	MUAY::IRGC 71318-1	indica-3	Thailand	x
IRIS_313-11889	MURGI BRINJ::IRGC 73109-1	indica-admixed	Pakistan	x
IRIS_313-10716	MURUNGA::IRGC 15428-1	indica-2	Sri Lanka	x	x
IRIS_313-11029	MUSHKAN 340 A::IRGC 28073-1	aus	Pakistan	x	x
IRIS_313-10440	NAGKAYAT::IRGC 584-1	temperate japonica	Philippines	x
IRIS_313-10947	NANE::IRGC 25035-1	indica-3	Indonesia	x
IRIS_313-11158	NAN ERH AI 5::IRGC 34255-1	indica-1A	China	x
IRIS_313-10561	NAN TEO 14::IRGC 7304-1	indica-1A	China	x
IRIS_313-11446	NAPDAI::IRGC 52009-1	indica-2	India	x	x
IRIS_313-11213	NARIKEL BADI::IRGC 37550-1	aus	Bangladesh	x	x
IRIS_313-12354	NASAENG::IRGC 107818-1	indica-admixed	Lao People's Democratic Republic	x
IRIS_313-12355	NASAENG::IRGC 107819-1	indica-admixed	Lao People's Democratic Republic	x	x
IRIS_313-11163	NATEL BORO::IRGC 34749-1	aus	Bangladesh	x	x
IRIS_313-11445	NCS 102::IRGC 51854-1	indica-2	India	x
IRIS_313-11636	NCS 271 A::IRGC 62216-1	aus	India	x
IRIS_313-11638	NCS 331::IRGC 62247-1	indica-2	India	x	x
IRIS_313-11639	NCS 349::IRGC 62257-1	indica-admixed	India	x	x
IRIS_313-11640	NCS 458::IRGC 62290-1	indica-2	India	x	x
IRIS_313-11641	NCS 477::IRGC 62299-1	indica-2	India	x
IRIS_313-11642	NCS 599::IRGC 62373-1	indica-2	India	x
IRIS_313-11643	NCS 603 B::IRGC 62377-1	indica-1B	India	x
IRIS_313-11644	NCS 745::IRGC 62466-1	indica-2	India	x
IRIS_313-11645	NCS 766::IRGC 62478-1	indica-2	India	x	x
IRIS_313-11646	NCS 771 A::IRGC 62483-1	indica-2	India	x
IRIS_313-11647	NCS 809 A::IRGC 62502-1	indica-2	India	x
IRIS_313-11648	NCS 830::IRGC 62518-1	indica-2	India	x
IRIS_313-11650	NCS 901 A::IRGC 62568-1	indica-2	India	x	x
IRIS_313-11546	NGA CHAN HMWE::IRGC 58146-1	indica-admixed	Myanmar	x	x
IRIS_313-12300	NGAM KON DAM::IRGC 98486-1	indica-admixed	Lao People's Democratic Republic	x	x
IRIS_313-10683	NGAN TIA::IRGC 13010-1	indica-3	Lao People's Democratic Republic	x	x
IRIS_313-11248	NIAW KHAMIN::IRGC 40222-1	tropical-japonica	Thailand	x	x
IRIS_313-11683	NIAW KHIAW NGOO::IRGC 64563-1	indica-3	Thailand	x
IRIS_313-11841	NIAW NARAI::IRGC 71353-1	indica-3	Thailand	x
IRIS_313-11439	NIRA PRIETO::IRGC 51145-1	tropical-japonica	Cuba	x	x
IRIS_313-12224	NOON SOUNG::IRGC 91956-1	indica-3	Lao People's Democratic Republic	x	x
IRIS_313-11762	NS 1515::IRGC 68947-1	indica-2	Madagascar	x	x
IRIS_313-11761	NS 199::IRGC 68864-1	indica-2	Cote d'Ivoire	x	x
IRIS_313-11558	NULI::IRGC 58824-1	indica-2	Bangladesh	x	x
IRIS_313-12182	NYAULI::IRGC 88628-1	indica-admixed	Nepal	x	x
IRIS_313-10516	O. SATIVA::IRGC 5779-1	indica-admixed	United States of America	x
IRIS_313-11512	OYAK PAKANG::IRGC 55422-1	indica-admixed	Philippines	x	x
IRIS_313-10458	P 168::IRGC 1354-1	indica-1A	China	x	x
IRIS_313-11764	P 41::IRGC 68987-1	indica-3	Liberia	x	x
IRIS_313-10476	PACHCHAIPERUMAL 2462-11::IRGC 3474-1	indica-2	Sri Lanka	x
IRIS_313-11328	PADI BURIH::IRGC 44081-1	tropical-japonica	Malaysia	x
IRIS_313-10954	PADI GRUNDUL 1::IRGC 25493-1	indica-3	Indonesia	x
IRIS_313-11329	PADI JALAI BELA::IRGC 44084-1	tropical-japonica	Malaysia	x	x
IRIS_313-10955	PADI PUYUH::IRGC 25532-1	indica-3	Indonesia	x
IRIS_313-10799	PAE ONGGA::IRGC 18418-1	tropical-japonica	Indonesia	x
IRIS_313-10682	PA KHENG::IRGC 12996-1	indica-3	Lao People's Democratic Republic	x
IRIS_313-12305	PA KHENG KHAW::IRGC 98779-1	indica-3	Lao People's Democratic Republic	x	x
IRIS_313-11820	PAKISTANHMWE::IRGC 70763-1	indica-3	Myanmar	x
IRIS_313-11032	PALAM PURI BAS 137::IRGC 28084-1	aromatic	Pakistan	x
IRIS_313-12225	PA LAT NGAN::IRGC 91983-1	indica-3	Lao People's Democratic Republic	x
IRIS_313-12226	PANG::IRGC 91987-1	subtropical-japonica	Lao People's Democratic Republic	x	x
IRIS_313-10978	PANI TORONG::IRGC 26411-1	indica-admixed	Bangladesh	x	x
IRIS_313-10930	PANKHIRAJ::IRGC 24139-1	aus	Bangladesh	x
IRIS_313-12161	PA PHA EA::IRGC 87751-1	indica-3	Cambodia	x
IRIS_313-10580	PARAY KINARABAW::IRGC 8083-1	tropical-japonica	Philippines	x	x
IRIS_313-11738	PAUNDRI::IRGC 67527-1	indica-2	India	x
IRIS_313-11508	PAWNG AEW 1::IRGC 55263-1	indica-3	Thailand	x
IRIS_313-12164	PA YANG NOEUGN::IRGC 87778-1	japonica-admixed	Cambodia	x
IRIS_313-10717	PERIYA VELLAI::IRGC 15475-1	indica-2	Sri Lanka	x	x
IRIS_313-12135	PERUBAK LUEY::IRGC 86436-1	indica-1B	Malaysia	x	x
IRIS_313-10835	PERUNEL 0-69-18::IRGC 19581-1	indica-2	India	x
IRIS_313-10484	PILIT (7480) SELN (CI 12007)::IRGC 3758-1	indica-1A	Philippines	x	x
IRIS_313-10992	PILIT TAPUL::IRGC 26887-1	tropical-japonica	Philippines	x	x
IRIS_313-10919	PINIDWA QAN QIPUGO PINGKITAN::IRGC 23359-1	tropical-japonica	Philippines	x	x
IRIS_313-11763	PJ 110::IRGC 68981-1	indica-admixed	Cameroon	x
IRIS_313-12009	PO HE::IRGC 79701-1	indica-1A	China	x	x
IRIS_313-11630	POHHERLIMASION::IRGC 62025-1	aromatic	Nepal	x	x
IRIS_313-11041	POONGAR::IRGC 28611-1	indica-2	India	x
IRIS_313-11982	PORASHI::IRGC 78397-1	aus	Bangladesh	x	x
IRIS_313-11960	PORONG::IRGC 76983-1	indica-1B	Indonesia	x	x
IRIS_313-10581	P PEY SIQAT::IRGC 8129-1	tropical-japonica	Philippines	x	x
IRIS_313-11480	PR 106::IRGC 53418-1	indica-1B	India	x
IRIS_313-12319	PSBRC 18::IRGC 99639-1	indica-1B	Philippines	x	x
IRIS_313-11844	PUEY TAW::IRGC 71405-1	indica-3	Thailand	x
IRIS_313-10805	PULO::IRGC 18519-1	tropical-japonica	Indonesia	x
IRIS_313-11006	PULU RENNI::IRGC 27386-1	indica-3	Indonesia	x	x
IRIS_313-11009	PULUT HALAPA::IRGC 27403-1	tropical-japonica	Indonesia	x
IRIS_313-11010	PULUT PUTIH::IRGC 27426-1	indica-3	Indonesia	x	x
IRIS_313-11966	QI GU::IRGC 77381-1	indica-1A	China	x
IRIS_313-11730	QING ER XIAO 2::IRGC 67255-1	indica-admixed	China	x
IRIS_313-11731	QING TAI AI::IRGC 67273-1	indica-admixed	China	x	x
IRIS_313-11732	QING ZAO 3::IRGC 67281-1	indica-1A	China	x
IRIS_313-11952	QI YUE ZHAN::IRGC 76722-1	indica-1A	China	x	x
IRIS_313-11807	R 582::IRGC 70504-1	indica-admixed	Colombia	x
IRIS_313-10649	RACION 1::IRGC 11340-1	tropical-japonica	Philippines	x	x
IRIS_313-10698	RADIN GOI::IRGC 13969-1	indica-3	Malaysia	x
IRIS_313-10926	RAM SALEE KATAKA::IRGC 24014-1	aromatic	Nepal	x
IRIS_313-11172	RANI BHOG::IRGC 35109-1	aus	India	x	x
IRIS_313-11191	RANRUWAN::IRGC 36360-1	aus	Sri Lanka	x
IRIS_313-11243	RATNAGIRI 45-2::IRGC 39709-1	admixed	India	x	x
IRIS_313-11567	RATO BASMATI::IRGC 59205-1	aromatic	Nepal	x	x
IRIS_313-12013	RAUSRR 4::IRGC 79785-1	indica-2	India	x
IRIS_313-11668	RONG DAO 4::IRGC 63820-1	indica-1A	China	x	x
IRIS_313-12251	RUS RUSSEI::IRGC 94341-1	indica-3	Cambodia	x
IRIS_313-12296	SABALINE::IRGC 98059-1	indica-3	Myanmar	x
IRIS_313-11789	SABORAMANDALOAFO::IRGC 69875-1	indica-2	Madagascar	x
IRIS_313-11162	SABRAN::IRGC 34630-1	indica-1B	Indonesia	x	x
IRIS_313-11173	SADA AUS::IRGC 35117-1	aus	India	x
IRIS_313-10964	SADUMONI::IRGC 25919-1	aus	Bangladesh	x
IRIS_313-11111	SAITA::IRGC 31618-1	aus	Bangladesh	x
IRIS_313-11436	SAKAZELE (538)::IRGC 50880-1	tropical-japonica	Cote d'Ivoire	x
IRIS_313-11462	SALSI::IRGC 52833-1	aus	India	x
IRIS_313-10661	SAMBA::IRGC 11993-1	indica-2	Sri Lanka	x	x
IRIS_313-12308	SAM SI::IRGC 99020-1	indica-3	Lao People's Democratic Republic	x	x
IRIS_313-11953	SAN BAO GU::IRGC 76732-1	indica-1A	China	x	x
IRIS_313-12309	SANPATONG NYAY::IRGC 99050-1	indica-3	Lao People's Democratic Republic	x
IRIS_313-11034	SANTHI 206::IRGC 28215-1	aus	Pakistan	x
IRIS_313-11871	SAN ZHAO QI::IRGC 72289-1	indica-1A	China	x
IRIS_313-11371	SATHI::IRGC 46659-1	aus	India	x	x
IRIS_313-11568	SATHIYA::IRGC 59225-1	indica-1A	Nepal	x	x
IRIS_313-11460	SELHI::IRGC 52760-1	indica-2	India	x
IRIS_313-12241	SEMENDANG::IRGC 93633-1	tropical-japonica	Indonesia	x
IRIS_313-12227	SET::IRGC 92200-1	subtropical-japonica	Lao People's Democratic Republic	x
IRIS_313-12183	SETYA::IRGC 88654-1	aus	Nepal	x	x
IRIS_313-11579	SHAN GU::IRGC 59870-1	indica-1A	China	x	x
IRIS_313-10631	SHINCHIKU IKU 97::IRGC 10429-1	temperate japonica	Taiwan	x	x
IRIS_313-11214	SHITTA AMAN::IRGC 37596-1	aus	Bangladesh	x	x
IRIS_313-11733	SHUANG BAI AI 2::IRGC 67309-1	indica-1A	China	x
IRIS_313-12269	SHWEWARHNAN::IRGC 96053-1	indica-admixed	Myanmar	x
IRIS_313-11734	SI CHAO 1::IRGC 67335-1	indica-1A	China	x	x
IRIS_313-10623	SIDALI::IRGC 9567-1	aus	Nepal	x	x
IRIS_313-11932	SINDANO 3::IRGC 75279-1	indica-2	Kenya	x
IRIS_313-11424	SINAPLED::IRGC 50402-1	tropical-japonica	Philippines	x	x
IRIS_313-10941	SINTHA::IRGC 24687-1	indica-admixed	Indonesia	x	x
IRIS_313-11179	SI OMPAN LAMA::IRGC 35481-1	indica-3	Indonesia	x
IRIS_313-10744	SIPON::IRGC 16570-1	tropical-japonica	Indonesia	x	x
IRIS_313-10517	SIPOT::IRGC 5825-1	indica-3	Philippines	x	x
IRIS_313-11492	SIRHANTI::IRGC 53930-1	aus	India	x
IRIS_313-10940	SITANDANG::IRGC 24681-1	indica-3	Indonesia	x	x
IRIS_313-11655	SI WAN 14::IRGC 63019-1	temperate japonica	China	x	x
IRIS_313-11500	SKK::IRGC 54356-1	indica-2	Indonesia	x	x
IRIS_313-11174	SLO 19::IRGC 35157-1	aus	India	x	x
IRIS_313-10745	SLOBOK::IRGC 16571-1	tropical-japonica	Indonesia	x	x
IRIS_313-11175	SONA AUS::IRGC 35160-1	aus	India	x
IRIS_313-11716	SOSSOKA::IRGC 66478-1	indica-3	Guinea	x
IRIS_313-11233	SPR 7284-57-5::IRGC 38649-1	indica-1B	Thailand	x	x
IRIS_313-11089	SRAU THMOR::IRGC 29904-1	indica-3	Cambodia	x	x
IRIS_313-10715	SUDU KARAYAL::IRGC 15348-1	indica-2	Sri Lanka	x
IRIS_313-10927	SUGA PANKHA::IRGC 24054-1	aus	Nepal	x	x
IRIS_313-11604	SUGARKAND::IRGC 61059-1	aus	India	x	x
IRIS_313-11011	SUNAR::IRGC 27470-1	indica-admixed	Indonesia	x
IRIS_313-11176	SXC 216::IRGC 35175-1	indica-admixed	India	x
IRIS_313-10608	T 21::IRGC 8892-1	aus	India	x	x
IRIS_313-10429	TAICHUNG 150::IRGC 80-1	temperate japonica	Taiwan	x
IRIS_313-11237	TAICHUNG SEN YU 214::IRGC 38899-1	indica-1B	Taiwan	x
IRIS_313-10515	TAICHUNG WOO GEN 2::IRGC 5525-1	indica-1A	Taiwan	x
IRIS_313-11990	TAISEN GLUTINOUS YU 1157::IRGC 78750-1	indica-1B	Taiwan	x
IRIS_313-11580	TAI ZHOU XIAN::IRGC 59912-1	indica-admixed	China	x
IRIS_313-12229	TAM::IRGC 92253-1	indica-3	Lao People's Democratic Republic	x	x
IRIS_313-11787	TANDAKAY FINGO::IRGC 69793-1	indica-2	Gambia	x
IRIS_313-11967	TANG DU GU::IRGC 77400-1	indica-admixed	China	x
IRIS_313-11521	TAN NONG::IRGC 56126-1	indica-admixed	Viet Nam	x
IRIS_313-10560	TA PAI MAUNG::IRGC 7292-1	indica-1A	China	x	x
IRIS_313-12133	TAP KHOUAY::IRGC 86373-1	indica-3	Lao People's Democratic Republic	x	x
IRIS_313-11548	TAUNG LWIN::IRGC 58222-1	indica-admixed	Myanmar	x
IRIS_313-10949	TEKALAK::IRGC 25154-1	tropical-japonica	Indonesia	x
IRIS_313-12232	TE SAN AI 2::IRGC 93355-1	indica-admixed	China	x	x
IRIS_313-11884	TIAN DAO DAO::IRGC 72837-1	indica-1A	China	x
IRIS_313-11872	TIE ZHONG::IRGC 72321-1	indica-1A	China	x	x
IRIS_313-10965	TILOKCHAN (SONABETHI)::IRGC 25927-1	aus	Bangladesh	x	x
IRIS_313-10819	TJERE ENER::IRGC 19103-1	indica-3	Indonesia	x
IRIS_313-10821	TJ PERAK::IRGC 19141-1	indica-3	Indonesia	x
IRIS_313-11157	T KAUG PAO::IRGC 34182-1	indica-1A	Taiwan	x
IRIS_313-12270	TOAM JUM::IRGC 96077-1	indica-admixed	Myanmar	x
IRIS_313-10502	TON ROO SHUN::IRGC 4572-1	indica-1A	China	x	x
IRIS_313-11794	TSIPALA MENAHAR::IRGC 69979-1	indica-2	Madagascar	x
IRIS_313-11996	TUI (KIDAYAN)::IRGC 79058-1	indica-3	Philippines	x	x
IRIS_313-11507	TV 30::IRGC 55221-1	indica-1B	Viet Nam	x
IRIS_313-10603	UCP 122::IRGC 8794-1	aus	Bangladesh	x	x
IRIS_313-11740	UGAGA::IRGC 67604-1	indica-admixed	Ghana	x
IRIS_313-11619	UPRH 166::IRGC 61615-1	aus	India	x	x
IRIS_313-11620	UPRH 197::IRGC 61641-1	aus	India	x
IRIS_313-11621	UPRH 265::IRGC 61689-1	indica-admixed	India	x
IRIS_313-11616	UPRH 31::IRGC 61503-1	admixed	India	x
IRIS_313-11618	UPRH 58::IRGC 61525-1	aus	India	x
IRIS_313-10823	UTRI DELI::IRGC 19182-1	indica-3	Indonesia	x	x
IRIS_313-11461	VAIKATHARYAN::IRGC 52805-1	indica-2	India	x	x
IRIS_313-11479	VANKALI::IRGC 53339-1	tropical-japonica	India	x	x
IRIS_313-11790	VARIRANGAHY::IRGC 69897-1	tropical-japonica	Madagascar	x
IRIS_313-12283	VARY 5000 FOTSY::IRGC 97235-1	indica-admixed	Madagascar	x	x
IRIS_313-10719	VELLAI KOLOMBAN::IRGC 15517-1	indica-2	Sri Lanka	x
IRIS_313-10836	VELLA PERUVAZHA 0-68-12::IRGC 19588-1	indica-2	India	x	x
IRIS_313-11964	VUOTTA SAIL::IRGC 77306-1	indica-2	Bangladesh	x
IRIS_313-11374	W 398::IRGC 46787-1	aus	India	x	x
IRIS_313-11511	WAGASAN (RED)::IRGC 55404-1	tropical-japonica	Philippines	x
IRIS_313-11345	WAGWAG::IRGC 44802-1	indica-admixed	Philippines	x
IRIS_313-11347	WAGWAG RAOIS::IRGC 44805-1	indica-admixed	Philippines	x
IRIS_313-12237	WUGU::IRGC 93479-1	indica-1A	China	x
IRIS_313-11753	XIANG CHANG ZAO::IRGC 68268-1	indica-1A	China	x	x
IRIS_313-11805	XI HONG GU::IRGC 70416-1	indica-1A	China	x
IRIS_313-12138	YADU BARA::IRGC 86912-1	indica-admixed	Bhutan	x
IRIS_313-11927	YAH TOW::IRGC 75191-1	indica-3	Thailand	x
IRIS_313-11611	YAH YAW::IRGC 61359-1	tropical-japonica	Thailand	x	x
IRIS_313-11885	YANG WAN XIAN::IRGC 72886-1	indica-1A	China	x
IRIS_313-12010	YAN ZHAN::IRGC 79740-1	indica-1A	China	x
IRIS_313-11955	YE DA GU::IRGC 76834-1	indica-1A	China	x
IRIS_313-12065	YERI BUTUKA::IRGC 82591-1	admixed	Nigeria	x	x
IRIS_313-11735	YI LI ZHONG::IRGC 67382-1	indica-admixed	China	x	x
IRIS_313-12077	YOI::IRGC 82855-1	subtropical-japonica	Lao People's Democratic Republic	x	x
IRIS_313-11910	YU HE HONG::IRGC 74266-1	indica-admixed	China	x
IRIS_313-11911	YUN NAN ZHAN::IRGC 74272-1	indica-1A	China	x
IRIS_313-11438	ZACATEPEC A 79::IRGC 51116-1	indica-admixed	Mexico	x
IRIS_313-12012	ZAO LENG SHUI ZHAN::IRGC 79756-1	indica-1A	China	x	x
IRIS_313-11210	ZARBASAIL::IRGC 37346-1	aus	Bangladesh	x
IRIS_313-11968	ZHAO DAN AI::IRGC 77422-1	indica-1A	China	x
IRIS_313-11453	ZINYA KOLAMBA::IRGC 52402-1	indica-2	India	x
IRIS_313-11528	ZO::IRGC 56914-1	indica-3	Cote d'Ivoire	x
IRIS_313-11003	PAE MEETO::IRGC 27254-1	tropical-japonica	Indonesia	x	x
IRIS_313-11036	34::IRGC 28371-2	aus	Pakistan	x	x
IRIS_313-11202	4583::IRGC 36894-2	temperate japonica	China	x	x
IRIS_313-11406	A 28-6::IRGC 49409-2	indica-3	Myanmar	x	x
IRIS_313-11403	AEB 368 RIP P TYPE ADT::IRGC 49359-2	indica-admixed	India	x	x
IRIS_313-11038	AI NAN TSAO 39::IRGC 28461-2	indica-1A	China	x	x
IRIS_313-11404	AMON 4::IRGC 49375-2	indica-2	Bangladesh	x
IRIS_313-11126	ANBAW::IRGC 32932-2	indica-admixed	Myanmar	x	x
IRIS_313-10759	ANDEL::IRGC 17153-2	tropical-japonica	Indonesia	x
IRIS_313-10898	ANG KANG K P::IRGC 22716-2	indica-3	Cambodia	x
IRIS_313-11292	ARC 10120::IRGC 42557-2	indica-admixed	India	x	x
IRIS_313-10674	ARC 10846::IRGC 12656-2	indica-admixed	India	x	x
IRIS_313-10859	ARC 10939::IRGC 21150-2	indica-admixed	India	x
IRIS_313-11293	ARC 10975::IRGC 42611-2	aromatic	India	x	x
IRIS_313-11294	ARC 11245::IRGC 42651-2	indica-2	India	x
IRIS_313-10863	ARC 11322::IRGC 21315-2	indica-2	India	x	x
IRIS_313-10865	ARC 11424::IRGC 21380-2	subtropical-japonica	India	x	x
IRIS_313-10868	ARC 11571::IRGC 21487-2	aromatic	India	x	x
IRIS_313-10880	ARC 12180::IRGC 21965-2	indica-2	India	x
IRIS_313-11256	ARC 12411::IRGC 41047-2	indica-admixed	India	x
IRIS_313-10885	ARC 12559::IRGC 22148-2	indica-admixed	India	x
IRIS_313-10888	ARC 12726::IRGC 22288-2	subtropical-japonica	India	x
IRIS_313-11257	ARC 12757::IRGC 41095-2	indica-admixed	India	x
IRIS_313-11296	ARC 12800::IRGC 42720-2	indica-admixed	India	x	x
IRIS_313-10896	ARC 13276::IRGC 22622-2	admixed	India	x
IRIS_313-11258	ARC 13502::IRGC 41126-2	aromatic	India	x	x
IRIS_313-11259	ARC 13515::IRGC 41134-2	aromatic	India	x
IRIS_313-11260	ARC 13591::IRGC 41177-2	indica-admixed	India	x
IRIS_313-11261	ARC 13785::IRGC 41218-2	indica-admixed	India	x	x
IRIS_313-11262	ARC 13888::IRGC 41288-2	indica-admixed	India	x	x
IRIS_313-11263	ARC 13919::IRGC 41313-2	indica-admixed	India	x	x
IRIS_313-11299	ARC 14299::IRGC 42889-2	indica-admixed	India	x
IRIS_313-11266	ARC 14347::IRGC 41517-2	indica-admixed	India	x
IRIS_313-11267	ARC 14358::IRGC 41523-2	indica-2	India	x	x
IRIS_313-11268	ARC 14398::IRGC 41544-2	aromatic	India	x
IRIS_313-11269	ARC 14632::IRGC 41650-2	indica-admixed	India	x
IRIS_313-11270	ARC 14663::IRGC 41671-2	aromatic	India	x	x
IRIS_313-11300	ARC 14709::IRGC 42976-2	indica-2	India	x	x
IRIS_313-11271	ARC 14737::IRGC 41729-2	indica-2	India	x	x
IRIS_313-11273	ARC 14860::IRGC 41793-2	indica-admixed	India	x
IRIS_313-11301	ARC 14868::IRGC 43009-2	indica-2	India	x
IRIS_313-11305	ARC 15373::IRGC 43166-2	indica-admixed	India	x	x
IRIS_313-11307	ARC 15387::IRGC 43175-2	indica-admixed	India	x	x
IRIS_313-11308	ARC 15403::IRGC 43183-2	indica-2	India	x	x
IRIS_313-11279	ARC 15455::IRGC 42040-2	indica-admixed	India	x	x
IRIS_313-11310	ARC 15929::IRGC 43269-2	indica-2	India	x	x
IRIS_313-11287	ARC 18371::IRGC 42423-2	indica-admixed	India	x
IRIS_313-11288	ARC 18434::IRGC 42429-2	indica-admixed	India	x
IRIS_313-10847	ARC 6015::IRGC 20314-2	indica-admixed	India	x	x
IRIS_313-10668	ARC 7255::IRGC 12343-2	indica-admixed	India	x	x
IRIS_313-12109	ARITH::IRGC 84347-2	indica-3	Cambodia	x
IRIS_313-10995	ASE BAKKA LOMPO::IRGC 26988-2	indica-3	Indonesia	x	x
IRIS_313-11047	AUS 84::IRGC 28947-2	aus	Bangladesh	x	x
IRIS_313-11239	B 737 G-KN-23-1::IRGC 39203-2	indica-admixed	Indonesia	x
IRIS_313-10576	BAANYALOJOPOIHUN::IRGC 7928-2	indica-2	Sierra Leone	x
IRIS_313-11349	BACHHAIKALMA::IRGC 45003-2	indica-2	India	x
IRIS_313-10971	BADAL::IRGC 26290-2	indica-2	Bangladesh	x	x
IRIS_313-11218	BADSHABHOG 4-60::IRGC 37793-2	aromatic	Bangladesh	x	x
IRIS_313-11350	BAJAL::IRGC 45024-2	aromatic	India	x
IRIS_313-10761	BALIK SEMAH::IRGC 17201-2	tropical-japonica	Indonesia	x
IRIS_313-11351	BANCHI::IRGC 45055-2	indica-2	India	x
IRIS_313-10942	BANDANG BUNGKUAKLAN::IRGC 24697-2	indica-3	Indonesia	x
IRIS_313-11407	BATCHA BHOG (SCENTED)::IRGC 49440-2	indica-2	India	x
IRIS_313-11124	BAZAIL 980::IRGC 32817-2	admixed	Bangladesh	x	x
IRIS_313-10542	BELLO::IRGC 6658-2	indica-2	India	x	x
IRIS_313-11165	BENA JHUPI::IRGC 34850-2	aus	India	x	x
IRIS_313-10448	BINOLAYANGUN::IRGC 791-2	indica-3	Philippines	x	x
IRIS_313-11192	BKN 7130-1017-2::IRGC 36531-2	indica-3	Thailand	x
IRIS_313-11219	BLACK 28-564::IRGC 37815-2	indica-2	Bangladesh	x
IRIS_313-10983	BOROJYOT::IRGC 26578-2	indica-admixed	Bangladesh	x
IRIS_313-11241	BR 116-3B-53::IRGC 39559-2	indica-2	Bangladesh	x
IRIS_313-11200	BR 52-87-1::IRGC 36849-2	indica-1B	India	x
IRIS_313-11425	BRANCO PRECOCE::IRGC 50441-2	admixed	Brazil	x	x
IRIS_313-11352	BUCHI::IRGC 45237-2	aromatic	India	x	x
IRIS_313-11044	BUKU::IRGC 28683-2	tropical-japonica	Malaysia	x	x
IRIS_313-10547	C 34-13::IRGC 6797-2	indica-admixed	Myanmar	x
IRIS_313-11354	CAC 75::IRGC 45352-2	indica-2	India	x	x
IRIS_313-11182	CEMPO CINA::IRGC 35581-2	indica-3	Indonesia	x	x
IRIS_313-10765	CERE KAWAT::IRGC 17401-2	tropical-japonica	Indonesia	x	x
IRIS_313-11071	CHAO HAI::IRGC 29450-2	indica-admixed	Lao People's Democratic Republic	x
IRIS_313-11072	CHAO LEP NOK::IRGC 29451-2	indica-3	Lao People's Democratic Republic	x	x
IRIS_313-11353	CHILE BORO::IRGC 45297-2	aus	India	x
IRIS_313-10932	CHINA 1039 MUTANT (DWARF)::IRGC 24168-2	indica-1A	China	x
IRIS_313-11220	CHITRAJ 14-134::IRGC 37837-2	indica-2	Bangladesh	x	x
IRIS_313-11408	CHITRAKALI::IRGC 49524-2	indica-2	India	x	x
IRIS_313-11240	CR 157-392-4::IRGC 39247-2	indica-admixed	India	x
IRIS_313-11357	CR 579-1-3::IRGC 45443-2	indica-1B	India	x
IRIS_313-11221	CYLINDRICAL 30-605::IRGC 37845-2	indica-2	Bangladesh	x
IRIS_313-11358	DADKHANI::IRGC 45454-2	indica-2	India	x	x
IRIS_313-11359	DAHARNAGRA::IRGC 45465-2	indica-2	India	x
IRIS_313-10899	DAMNOEUB KHSE SAUT::IRGC 22819-2	indica-3	Cambodia	x	x
IRIS_313-12247	DAMNOEUB KRAMOUM::IRGC 94084-2	indica-3	Cambodia	x
IRIS_313-10901	DAMNOEUB THPOIL HING::IRGC 22856-2	indica-3	Cambodia	x
IRIS_313-11025	DHAN 263::IRGC 27926-2	aus	Pakistan	x
IRIS_313-10767	DJANGGOT::IRGC 17491-2	tropical-japonica	Indonesia	x	x
IRIS_313-10984	DUDHSAR::IRGC 26609-2	indica-2	Bangladesh	x
IRIS_313-11151	E 21::IRGC 33929-2	indica-3	Myanmar	x	x
IRIS_313-11082	EA DAM HANG DOK::IRGC 29698-2	indica-3	Lao People's Democratic Republic	x	x
IRIS_313-12260	EA KHAW NGAN::IRGC 95176-2	indica-3	Lao People's Democratic Republic	x
IRIS_313-12286	EKAYIN SAW::IRGC 97468-2	indica-3	Myanmar	x	x
IRIS_313-11045	ENGKABANG::IRGC 28694-2	tropical-japonica	Malaysia	x	x
IRIS_313-11193	GAHB AWY 2-1::IRGC 36549-2	indica-3	Thailand	x	x
IRIS_313-10536	GAMTI 1-34::IRGC 6479-2	indica-2	Tanzania	x	x
IRIS_313-10770	GANDAMANA::IRGC 17593-2	tropical-japonica	Indonesia	x	x
IRIS_313-11321	GANDHISAIL::IRGC 43826-2	indica-2	Bangladesh	x	x
IRIS_313-11203	GOCHIAGARI::IRGC 37086-2	indica-2	Bangladesh	x	x
IRIS_313-11128	GOKAUNG::IRGC 33079-2	indica-admixed	Myanmar	x	x
IRIS_313-10989	GUTTI AKKULLU::IRGC 26850-2	indica-2	India	x	x
IRIS_313-10694	HAJI HARUN 38::IRGC 13827-2	indica-3	Malaysia	x
IRIS_313-10986	HALDI JAON::IRGC 26638-2	indica-2	Bangladesh	x	x
IRIS_313-10614	HAM MOON::IRGC 9135-2	indica-admixed	Hong Kong	x
IRIS_313-11015	HANPA::IRGC 27547-2	aus	Bangladesh	x
IRIS_313-11129	HAORU::IRGC 33090-2	indica-admixed	Myanmar	x	x
IRIS_313-10824	HOING CANTEL::IRGC 19282-2	indica-3	Indonesia	x	x
IRIS_313-11130	HTAWPATT::IRGC 33125-2	indica-admixed	Myanmar	x	x
IRIS_313-10775	INDEL::IRGC 17748-2	indica-admixed	Indonesia	x
IRIS_313-11394	INDO NO 13030::IRGC 48630-2	indica-admixed	Indonesia	x	x
IRIS_313-11122	IR 1813-694-2::IRGC 32656-2	indica-1B	Philippines	x
IRIS_313-11327	JAO' HAWN MAE JAN::IRGC 44022-2	indica-3	Thailand	x	x
IRIS_313-10951	JENDA ABANG::IRGC 25413-2	indica-3	Indonesia	x
IRIS_313-11211	KADAMSAIL::IRGC 37468-2	indica-2	Bangladesh	x	x
IRIS_313-10973	KALA DIGHA::IRGC 26367-2	indica-2	Bangladesh	x	x
IRIS_313-11132	KALALAN::IRGC 33154-2	indica-admixed	Myanmar	x	x
IRIS_313-11115	KALA MUNA::IRGC 31832-2	indica-2	Bangladesh	x
IRIS_313-11361	KALIKALMA::IRGC 45996-2	indica-2	India	x	x
IRIS_313-11113	KAL SHULI::IRGC 31665-2	indica-2	Bangladesh	x	x
IRIS_313-10974	KAMRANGA::IRGC 26373-2	indica-2	Bangladesh	x	x
IRIS_313-11934	KANATO::IRGC 75306-2	indica-admixed	Philippines	x
IRIS_313-11204	KARTIKHAMA::IRGC 37149-2	indica-admixed	Bangladesh	x
IRIS_313-10718	KARUTHA SEENATI::IRGC 15515-2	aus	Sri Lanka	x
IRIS_313-10575	KAYANGYA D 402::IRGC 7927-2	indica-admixed	Myanmar	x
IRIS_313-11205	KAZALSAIL::IRGC 37161-2	indica-2	Bangladesh	x	x
IRIS_313-11090	KEO LAI::IRGC 29969-2	indica-3	Lao People's Democratic Republic	x
IRIS_313-10841	KETAN NANGKA::IRGC 19961-2	tropical-japonica	Indonesia	x	x
IRIS_313-10782	KETAN NARIS::IRGC 17925-2	indica-3	Indonesia	x	x
IRIS_313-10784	KETAN SAPI::IRGC 17954-2	tropical-japonica	Indonesia	x
IRIS_313-11362	KEYA NUNIA::IRGC 46117-2	aromatic	India	x	x
IRIS_313-10754	KH 998::IRGC 16948-2	indica-admixed	India	x	x
IRIS_313-11216	KHAMA 1183::IRGC 37685-2	aus	Bangladesh	x	x
IRIS_313-11386	KHAO DAWK MALI TIA::IRGC 47773-2	indica-3	Thailand	x
IRIS_313-11075	KHAO NAM YEN::IRGC 29546-2	japonica-admixed	Lao People's Democratic Republic	x	x
IRIS_313-11817	KHAOSAING::IRGC 70746-2	indica-admixed	Myanmar	x
IRIS_313-11093	KHAO TAM::IRGC 30085-2	subtropical-japonica	Lao People's Democratic Republic	x
IRIS_313-11086	KHAO THAMA::IRGC 29838-2	indica-3	Lao People's Democratic Republic	x	x
IRIS_313-10518	KHAYANGYA D 34-181::IRGC 5861-2	indica-admixed	Myanmar	x	x
IRIS_313-11363	KHEJURTHUPI::IRGC 46137-2	indica-2	India	x
IRIS_313-10929	KOLONGI BAO::IRGC 24135-2	indica-2	India	x	x
IRIS_313-10904	KREM KRAHAM::IRGC 22981-2	indica-3	Cambodia	x	x
IRIS_313-11206	KUMRI::IRGC 37182-2	indica-admixed	Bangladesh	x
IRIS_313-11039	KWANG LU AI 4::IRGC 28480-2	indica-1A	China	x
IRIS_313-11076	LAI NOK KHA::IRGC 29604-2	indica-3	Lao People's Democratic Republic	x
IRIS_313-11365	LANJALI::IRGC 46236-2	indica-admixed	India	x	x
IRIS_313-11338	LOBANG (WHITE)::IRGC 44548-2	indica-admixed	Philippines	x	x
IRIS_313-10555	LUA HUONG T 1::IRGC 7082-2	indica-3	Viet Nam	x
IRIS_313-10842	LUBUK LINGGAU::IRGC 20000-2	indica-3	Indonesia	x
IRIS_313-10982	LUDI GOCHYA::IRGC 26504-2	indica-2	Bangladesh	x	x
IRIS_313-10511	MACAN SAPAC::IRGC 5212-2	indica-3	Philippines	x
IRIS_313-10732	MADHUWA KARIA::IRGC 16138-2	aromatic	Nepal	x	x
IRIS_313-11367	MAKARANDASAIL::IRGC 46289-2	indica-2	India	x
IRIS_313-11095	MAK EA NAM::IRGC 30131-2	indica-3	Lao People's Democratic Republic	x	x
IRIS_313-10907	MARECH S V R::IRGC 23011-2	indica-3	Cambodia	x
IRIS_313-11418	MATALI::IRGC 49891-2	indica-2	India	x	x
IRIS_313-10977	MATI CHAL::IRGC 26399-2	indica-2	Bangladesh	x	x
IRIS_313-11135	MAUNG NYO::IRGC 33351-2	indica-3	Myanmar	x	x
IRIS_313-11339	MILAGROSA::IRGC 44634-2	indica-2	Philippines	x
IRIS_313-11341	MINDANAO::IRGC 44642-2	indica-3	Philippines	x	x
IRIS_313-10908	MOROM::IRGC 23016-2	indica-3	Cambodia	x
IRIS_313-11401	MOTANGA::IRGC 49242-2	aromatic	Bangladesh	x
IRIS_313-11390	NAH MOI::IRGC 48353-2	indica-3	Thailand	x
IRIS_313-10755	NEP BA BONG TO::IRGC 17005-2	indica-3	Viet Nam	x
IRIS_313-11136	NGAKWE THETYIN::IRGC 33477-2	admixed	Myanmar	x	x
IRIS_313-11137	NGALONGYI::IRGC 33479-2	indica-admixed	Myanmar	x	x
IRIS_313-11138	NGASEIN THEEDAT (C 30)::IRGC 33504-2	indica-3	Myanmar	x
IRIS_313-11139	NWACHI MANINE::IRGC 33531-2	indica-admixed	Myanmar	x
IRIS_313-11242	OR 117-8::IRGC 39680-2	indica-2	India	x	x
IRIS_313-11223	OVAL RED 29 B 601::IRGC 38130-2	aromatic	Bangladesh	x	x
IRIS_313-11140	PADAN::IRGC 33544-2	indica-3	Myanmar	x	x
IRIS_313-10705	PADI PULOT MELAYANG::IRGC 14391-2	indica-admixed	Malaysia	x	x
IRIS_313-10934	PAH PIANG::IRGC 24452-2	indica-3	Thailand	x	x
IRIS_313-11207	PAIRJAT::IRGC 37252-2	indica-2	Bangladesh	x	x
IRIS_313-10800	PALOTAN MELATI::IRGC 18426-2	tropical-japonica	Indonesia	x	x
IRIS_313-11368	PANIKELASH::IRGC 46500-2	indica-2	India	x
IRIS_313-11208	PARIJAT::IRGC 37272-2	indica-admixed	Bangladesh	x	x
IRIS_313-11224	PATNAI 31-679::IRGC 38149-2	indica-2	Bangladesh	x	x
IRIS_313-11315	PENDEK LAYUNG::IRGC 43542-2	indica-3	Indonesia	x	x
IRIS_313-11079	PHAN PHAE::IRGC 29652-2	indica-3	Lao People's Democratic Republic	x	x
IRIS_313-10915	PHCAR SLA KI::IRGC 23169-2	indica-3	Cambodia	x	x
IRIS_313-10651	PHOU SAO LEUM NYANG::IRGC 11570-2	indica-admixed	Lao People's Democratic Republic	x
IRIS_313-10710	PINDE GOGO WIERIE::IRGC 14795-2	tropical-japonica	Surinam	x	x
IRIS_313-11235	PINILING DANIEL::IRGC 38828-2	indica-admixed	Philippines	x	x
IRIS_313-11420	PISINI::IRGC 50035-2	indica-2	India	x	x
IRIS_313-10726	POTO BALA::IRGC 15986-2	indica-3	Senegal	x
IRIS_313-11005	PULU LOTONG::IRGC 27380-2	tropical-japonica	Indonesia	x
IRIS_313-11007	PULUT BONGO::IRGC 27397-2	tropical-japonica	Indonesia	x	x
IRIS_313-11008	PULUT CENRANA::IRGC 27400-2	tropical-japonica	Indonesia	x
IRIS_313-10956	PUTUS TOLO::IRGC 25636-2	tropical-japonica	Indonesia	x
IRIS_313-11369	RANACHANDRABHOG::IRGC 46567-2	indica-2	India	x	x
IRIS_313-11399	RAYDHAN 1::IRGC 49127-2	indica-admixed	Bangladesh	x	x
IRIS_313-10736	RERM BILASH::IRGC 16273-2	aus	Nepal	x
IRIS_313-10552	RL GOPHER::IRGC 6934-2	tropical-japonica	United States of America	x	x
IRIS_313-11245	RP 20-12::IRGC 40031-2	indica-admixed	India	x	x
IRIS_313-11178	RUJAK DANAN::IRGC 35446-2	indica-3	Indonesia	x
IRIS_313-11226	SADAJIRA 19-258::IRGC 38293-2	indica-2	Bangladesh	x
IRIS_313-11227	SADAJIRA 19-317::IRGC 38344-2	indica-2	Bangladesh	x
IRIS_313-11228	SADAJIRA 19-339::IRGC 38361-2	indica-2	Bangladesh	x	x
IRIS_313-11392	SA MER::IRGC 48454-2	indica-3	Thailand	x
IRIS_313-11344	SAMON::IRGC 44735-2	indica-3	Philippines	x
IRIS_313-10809	SAMPANG KUNING::IRGC 18678-2	tropical-japonica	Indonesia	x	x
IRIS_313-10811	SEMPOR::IRGC 18761-2	indica-admixed	Indonesia	x
IRIS_313-11141	SHWENI::IRGC 33686-2	indica-admixed	Myanmar	x	x
IRIS_313-11142	SHWEPULAY::IRGC 33696-2	indica-3	Myanmar	x	x
IRIS_313-10814	SIBORAS::IRGC 18816-2	indica-3	Indonesia	x
IRIS_313-10816	SIDJERO GUNDIL::IRGC 18829-2	tropical-japonica	Indonesia	x
IRIS_313-10689	SIKEP BATU::IRGC 13514-2	tropical-japonica	Indonesia	x	x
IRIS_313-11180	SIPULUIK ARANG::IRGC 35488-2	indica-3	Indonesia	x	x
IRIS_313-11317	SI RANTING::IRGC 43645-2	indica-3	Indonesia	x	x
IRIS_313-10640	SR 26 B::IRGC 10803-2	indica-2	India	x
IRIS_313-11088	SRAU KHSAI::IRGC 29896-2	indica-3	Cambodia	x
IRIS_313-11229	STRAW 23-428::IRGC 38416-2	indica-2	Bangladesh	x	x
IRIS_313-11230	STRAW 23-438::IRGC 38426-2	indica-2	Bangladesh	x	x
IRIS_313-11372	SUFALDHULA::IRGC 46698-2	indica-2	India	x
IRIS_313-11402	SUITE JORA::IRGC 49257-2	indica-admixed	Bangladesh	x
IRIS_313-10987	SUNGA WALA::IRGC 26802-2	aus	Bangladesh	x
IRIS_313-11199	SYNTHETIC SATIVA::IRGC 36842-2	indica-admixed	India	x
IRIS_313-11373	T 3::IRGC 46760-2	aromatic	India	x
IRIS_313-11181	TAMBA PERAK::IRGC 35534-2	indica-3	Indonesia	x	x
IRIS_313-11143	TANBAUNG::IRGC 33732-2	indica-admixed	Myanmar	x
IRIS_313-11144	TAUNGDI::IRGC 33746-2	indica-admixed	Myanmar	x	x
IRIS_313-10962	TERUNG DAUN::IRGC 25823-2	indica-3	Indonesia	x	x
IRIS_313-11145	THAKADE THEEDAT::IRGC 33772-2	indica-3	Myanmar	x	x
IRIS_313-11081	THAO LOUANG::IRGC 29688-2	indica-3	Lao People's Democratic Republic	x
IRIS_313-11146	THEEDAT NGASEIN::IRGC 33779-2	indica-admixed	Myanmar	x
IRIS_313-11254	TIEN SOM::IRGC 40759-2	indica-3	Viet Nam	x	x
IRIS_313-10818	TJEMPO PENDEK UNTUNG::IRGC 19055-2	indica-3	Indonesia	x	x
IRIS_313-10820	TJERE MANGGA::IRGC 19116-2	indica-3	Indonesia	x
IRIS_313-11398	TODULI::IRGC 48942-2	indica-3	Indonesia	x	x
IRIS_313-10695	TOLIL 14::IRGC 13836-2	indica-3	Malaysia	x
IRIS_313-12231	TOUN::IRGC 92291-2	indica-3	Lao People's Democratic Republic	x	x
IRIS_313-10433	TP MIL 53::IRGC 326-2	indica-admixed	Philippines	x	x
IRIS_313-10583	TSAO SIAO PEH TAO::IRGC 8265-2	temperate japonica	China	x
IRIS_313-11318	TUBU::IRGC 43677-2	indica-3	Indonesia	x	x
IRIS_313-11421	TULASIBAS::IRGC 50192-2	indica-2	India	x
IRIS_313-11069	TUPA 15-3::IRGC 29416-2	aromatic	Bangladesh	x	x
IRIS_313-11147	TYB 11::IRGC 33821-2	indica-admixed	Myanmar	x	x
IRIS_313-10822	UNGGAS::IRGC 19176-2	indica-3	Indonesia	x
IRIS_313-12345	VIENG::IRGC 107375-2	subtropical-japonica	Lao People's Democratic Republic	x
IRIS_313-11101	Y 115::IRGC 30856-2	indica-admixed	Liberia	x	x
IRIS_313-11149	YODAYA::IRGC 33901-2	indica-3	Myanmar	x
IRIS_313-10753	ZACATEPEC::IRGC 16901-2	indica-1B	United States of America	x
IRIS_313-11150	ZEINGYI::IRGC 33923-2	indica-3	Myanmar	x
IRIS_313-12081	1146::IRGC 83068-1	indica-3	Philippines	x
IRIS_313-10564	250 KUNGANI 1::IRGC 7370-1	temperate japonica	Japan	x
IRIS_313-11037	421::IRGC 28458-1	aus	Pakistan	x	x
IRIS_313-10567	AIKAWA 44::IRGC 7676-1	temperate japonica	Japan	x	x
IRIS_313-11595	AMAKOYALI::IRGC 60878-1	aus	India	x
IRIS_313-11754	AMBOHIMANDAY::IRGC 68330-1	admixed	Madagascar	x
IRIS_313-12252	A MOUK::IRGC 94474-1	subtropical-japonica	Lao People's Democratic Republic	x
IRIS_313-11495	ANENOE::IRGC 54140-1	tropical-japonica	Indonesia	x
IRIS_313-10856	ARC 10537::IRGC 20981-1	admixed	India	x
IRIS_313-10866	ARC 11478::IRGC 21418-1	subtropical-japonica	India	x
IRIS_313-10867	ARC 11538::IRGC 21463-1	subtropical-japonica	India	x	x
IRIS_313-10881	ARC 12413::IRGC 22044-1	admixed	India	x	x
IRIS_313-10883	ARC 12490::IRGC 22095-1	admixed	India	x
IRIS_313-10884	ARC 12493::IRGC 22098-1	subtropical-japonica	India	x	x
IRIS_313-10893	ARC 13156::IRGC 22514-1	subtropical-japonica	India	x
IRIS_313-10897	ARC 13373::IRGC 22691-1	indica-3	India	x
IRIS_313-11303	ARC 15097::IRGC 43053-1	indica-admixed	India	x	x
IRIS_313-11309	ARC 15862::IRGC 43242-1	indica-admixed	India	x
IRIS_313-11109	B 106::IRGC 31352-1	tropical-japonica	Liberia	x	x
IRIS_313-11571	BAI MANG AI ZHONG::IRGC 59408-1	temperate japonica	China	x	x
IRIS_313-11020	BAMLA SUFFAID 320::IRGC 27776-1	aus	Pakistan	x	x
IRIS_313-12254	BAN BONG::IRGC 94565-1	subtropical-japonica	Lao People's Democratic Republic	x
IRIS_313-11561	BANGLA::IRGC 58876-1	indica-2	Nepal	x	x
IRIS_313-12186	BAO DAM::IRGC 89352-1	indica-admixed	Lao People's Democratic Republic	x
IRIS_313-10569	BEN KEI::IRGC 7769-1	temperate japonica	Japan	x
IRIS_313-12324	BER YA::IRGC 99970-1	subtropical-japonica	Lao People's Democratic Republic	x	x
IRIS_313-10827	BINARITOS::IRGC 19391-1	tropical-japonica	Philippines	x	x
IRIS_313-11483	BOTESHSHORE::IRGC 53484-1	aus	Bangladesh	x
IRIS_313-11913	BUAGKOG::IRGC 74318-1	tropical-japonica	Philippines	x	x
IRIS_313-11834	BUENG MONG LENG WE::IRGC 71088-1	subtropical-japonica	Thailand	x
IRIS_313-10945	BULAK::IRGC 24884-1	tropical-japonica	Indonesia	x	x
IRIS_313-11673	BURI BURING::IRGC 64174-1	tropical-japonica	Philippines	x
IRIS_313-10644	BUSIYETAN::IRGC 11205-1	tropical-japonica	Philippines	x	x
IRIS_313-11890	C 722323::IRGC 73147-1	temperate japonica	Taiwan	x
IRIS_313-11380	CA ONG (WHITE)::IRGC 47174-1	tropical-japonica	Philippines	x	x
IRIS_313-11464	CARAWI::IRGC 52887-1	tropical-japonica	Philippines	x
IRIS_313-10923	CHABLI CHABOL GLANG::IRGC 23706-1	subtropical-japonica	Thailand	x
IRIS_313-12329	CHAO DO::IRGC 106666-1	indica-admixed	Lao People's Democratic Republic	x
IRIS_313-11426	CHATAO::IRGC 50456-1	tropical-japonica	Brazil	x	x
IRIS_313-11875	CHUBU 17::IRGC 72505-1	temperate japonica	Japan	x	x
IRIS_313-10570	CHUSEI HONEN::IRGC 7777-1	temperate japonica	Japan	x
IRIS_313-11455	CIPPI::IRGC 52415-1	aus	India	x	x
IRIS_313-12249	DAMNOUEB PHDAU PEN::IRGC 94176-1	indica-3	Cambodia	x
IRIS_313-10598	DD 126::IRGC 8667-1	aus	Bangladesh	x
IRIS_313-11689	DECHANGBYEO::IRGC 64858-1	temperate japonica	Korea, Republic of	x
IRIS_313-12257	DENG PEE::IRGC 94991-1	subtropical-japonica	Lao People's Democratic Republic	x	x
IRIS_313-10677	DEWAMINORI::IRGC 12743-1	temperate japonica	Japan	x	x
IRIS_313-11918	DILBAKSH::IRGC 74738-1	indica-2	India	x
IRIS_313-11465	DINORADO::IRGC 52893-1	tropical-japonica	Philippines	x
IRIS_313-10543	DODGUI::IRGC 6666-1	aus	India	x	x
IRIS_313-12336	DO LEUANG::IRGC 106990-1	subtropical-japonica	Lao People's Democratic Republic	x	x
IRIS_313-12258	DON::IRGC 95117-1	subtropical-japonica	Lao People's Democratic Republic	x
IRIS_313-11908	DUAN SHEN ZI::IRGC 73962-1	temperate japonica	China	x
IRIS_313-10655	EA HOUM::IRGC 11783-1	indica-admixed	Lao People's Democratic Republic	x	x
IRIS_313-11677	E NAWN KHAO::IRGC 64293-1	indica-3	Thailand	x	x
IRIS_313-11835	E NOI NAH::IRGC 71138-1	indica-admixed	Thailand	x	x
IRIS_313-11797	E ZI 32::IRGC 70127-1	indica-1A	China	x
IRIS_313-11651	FEI ZHAO 12::IRGC 62683-1	temperate japonica	China	x	x
IRIS_313-11526	FOSSA (GBE)::IRGC 56767-1	tropical-japonica	Cote d'Ivoire	x	x
IRIS_313-12018	FRENSI GBOI::IRGC 79983-1	tropical-japonica	Sierra Leone	x
IRIS_313-11635	GAM PERNG::IRGC 62135-1	indica-3	Thailand	x
IRIS_313-11427	GEM OU BRAZIL::IRGC 50470-1	tropical-japonica	Brazil	x
IRIS_313-10737	GHAIYA::IRGC 16286-1	aus	Nepal	x
IRIS_313-10991	GINATOS::IRGC 26876-1	tropical-japonica	Philippines	x	x
IRIS_313-10430	GINMASARI::IRGC 242-1	temperate japonica	Japan	x
IRIS_313-10722	GODAWEL::IRGC 15750-1	tropical-japonica	Sri Lanka	x	x
IRIS_313-11527	GOLO::IRGC 56856-1	tropical-japonica	Cote d'Ivoire	x
IRIS_313-11652	GONG SHE 9::IRGC 62693-1	temperate japonica	China	x	x
IRIS_313-11965	GUANG XUAN LIU HAO::IRGC 77341-1	indica-1A	China	x	x
IRIS_313-12003	GYEONGSAN 1::IRGC 79404-1	temperate japonica	Korea, Republic of	x	x
IRIS_313-12076	HANG::IRGC 82842-1	subtropical-japonica	Lao People's Democratic Republic	x	x
IRIS_313-11574	HEI TOU HONG::IRGC 59595-1	temperate japonica	China	x	x
IRIS_313-11826	HIRA NAKHI::IRGC 70840-1	aromatic	India	x
IRIS_313-10531	HR 22::IRGC 6394-1	admixed	India	x	x
IRIS_313-10507	HSIANG TSENF TAO::IRGC 5008-1	tropical-japonica	Taiwan	x	x
IRIS_313-12054	HUA 24::IRGC 82127-1	temperate japonica	China	x
IRIS_313-10834	IARI 11387::IRGC 19573-1	subtropical-japonica	India	x	x
IRIS_313-10967	IAS 22-8 PALMAR::IRGC 26058-1	temperate japonica	Brazil	x
IRIS_313-11915	IB 95::IRGC 74677-1	tropical-japonica	Ghana	x	x
IRIS_313-11494	IC 25690::IRGC 53973-1	subtropical-japonica	India	x	x
IRIS_313-10577	IFUGAO RICE::IRGC 8052-1	tropical-japonica	Philippines	x
IRIS_313-10828	IKOGAN::IRGC 19412-1	tropical-japonica	Philippines	x
IRIS_313-10829	INAMBOG::IRGC 19415-1	tropical-japonica	Philippines	x	x
IRIS_313-12180	JHINUWA DHAN::IRGC 88545-1	indica-admixed	Nepal	x	x
IRIS_313-11956	JUNGEMARSI::IRGC 76901-1	admixed	Nepal	x	x
IRIS_313-11722	KABERI::IRGC 66801-1	indica-admixed	Bangladesh	x	x
IRIS_313-11016	KACHILON::IRGC 27555-1	aus	Bangladesh	x
IRIS_313-11451	KALISAL::IRGC 52324-1	aromatic	India	x
IRIS_313-11623	KAO SONG HAI::IRGC 61827-1	subtropical-japonica	China	x
IRIS_313-11458	KARAHANI::IRGC 52664-1	aus	India	x	x
IRIS_313-12093	KARUEL::IRGC 83792-1	indica-admixed	Nepal	x
IRIS_313-10654	KA SAEN::IRGC 11642-1	indica-3	Lao People's Democratic Republic	x
IRIS_313-12073	KASIGNAYAN::IRGC 82788-1	tropical-japonica	Philippines	x
IRIS_313-11983	KERIBAREFOR::IRGC 78454-1	indica-2	Burkina Faso	x	x
IRIS_313-10681	KHAN THAI DO::IRGC 12990-1	indica-3	Lao People's Democratic Republic	x	x
IRIS_313-11922	KHAO' NAN::IRGC 74981-1	subtropical-japonica	Thailand	x	x
IRIS_313-11923	KHAO' NGAW::IRGC 74985-1	subtropical-japonica	Thailand	x
IRIS_313-10928	KHAO' SIM::IRGC 24094-1	indica-3	Thailand	x	x
IRIS_313-11195	KHAW KAR 13::IRGC 36711-1	subtropical-japonica	Myanmar	x
IRIS_313-10469	KINUGASAWASE::IRGC 2609-1	temperate japonica	Japan	x	x
IRIS_313-11793	KOMALIOKO::IRGC 69958-1	indica-2	Madagascar	x
IRIS_313-11903	KOMPIT::IRGC 73716-1	tropical-japonica	Indonesia	x	x
IRIS_313-12265	KON SIM::IRGC 95626-1	subtropical-japonica	Lao People's Democratic Republic	x
IRIS_313-11600	KOTODESHI::IRGC 60982-1	indica-2	India	x
IRIS_313-10712	KOTO OURA S 5::IRGC 15155-1	tropical-japonica	Cote d'Ivoire	x	x
IRIS_313-11487	LALDIGHA::IRGC 53541-1	indica-2	Bangladesh	x
IRIS_313-10660	LEP HED::IRGC 11917-1	subtropical-japonica	Lao People's Democratic Republic	x	x
IRIS_313-11818	LETYONE::IRGC 70753-1	indica-admixed	Myanmar	x
IRIS_313-12200	LEUANG::IRGC 90000-1	subtropical-japonica	Lao People's Democratic Republic	x
IRIS_313-12059	LIGEN 2::IRGC 82398-1	temperate japonica	China	x
IRIS_313-12060	LIJIAN 942::IRGC 82399-1	japonica-admixed	China	x
IRIS_313-10558	LITCHIKIANG::IRGC 7287-1	temperate japonica	China	x	x
IRIS_313-11894	LOC TRANG MUON::IRGC 73216-1	indica-admixed	Viet Nam	x	x
IRIS_313-11017	LOROI::IRGC 27567-1	aus	Bangladesh	x
IRIS_313-11578	LUAN DAO::IRGC 59762-1	temperate japonica	China	x	x
IRIS_313-10453	LU TAO 2::IRGC 1175-1	japonica-admixed	China	x
IRIS_313-11467	MACAPAGAL::IRGC 52927-1	indica-3	Philippines	x
IRIS_313-11899	MAHA CHAI::IRGC 73517-1	indica-admixed	Thailand	x
IRIS_313-11782	MALAGASY::IRGC 69717-1	indica-2	Zambia	x	x
IRIS_313-10832	MALASAY::IRGC 19456-1	tropical-japonica	Philippines	x
IRIS_313-10729	MALOGBANA::IRGC 16086-1	admixed	Cote d'Ivoire	x	x
IRIS_313-10946	MANGGE::IRGC 25019-1	tropical-japonica	Indonesia	x	x
IRIS_313-11658	MANYALOJOPOIHUN::IRGC 63350-1	tropical-japonica	Sierra Leone	x
IRIS_313-11428	MARANHAO BRANCO::IRGC 50503-1	tropical-japonica	Brazil	x
IRIS_313-11653	MA SHE 8::IRGC 62750-1	temperate japonica	China	x	x
IRIS_313-11396	MAS::IRGC 48758-1	tropical-japonica	Indonesia	x	x
IRIS_313-11809	MHARAKA::IRGC 70612-1	aus	Kenya	x
IRIS_313-10795	MLATI::IRGC 18278-1	tropical-japonica	Indonesia	x	x
IRIS_313-10796	MOLOG::IRGC 18282-1	tropical-japonica	Indonesia	x
IRIS_313-12129	MON LAI::IRGC 85857-1	subtropical-japonica	Lao People's Democratic Republic	x
IRIS_313-11435	MONMINEUPLEU::IRGC 50873-1	tropical-japonica	Cote d'Ivoire	x
IRIS_313-11028	MOTIA::IRGC 28036-1	aus	Pakistan	x
IRIS_313-11916	MUDALIGA WEE::IRGC 74706-1	indica-2	Sri Lanka	x	x
IRIS_313-11829	MUNJI::IRGC 70928-1	temperate japonica	Pakistan	x
IRIS_313-11739	NAKPUI::IRGC 67594-1	tropical-japonica	Ghana	x
IRIS_313-11924	NAM JAM::IRGC 75069-1	subtropical-japonica	Thailand	x
IRIS_313-12288	NGWE TOE KYE::IRGC 97530-1	indica-3	Myanmar	x	x
IRIS_313-12071	NIA::IRGC 82728-1	subtropical-japonica	Lao People's Democratic Republic	x
IRIS_313-10656	NOK KOD::IRGC 11784-1	subtropical-japonica	Lao People's Democratic Republic	x	x
IRIS_313-10437	NORIN 21::IRGC 493-1	temperate japonica	Japan	x	x
IRIS_313-12262	NYAE::IRGC 95302-1	subtropical-japonica	Lao People's Democratic Republic	x
IRIS_313-11786	N'YA NOFF::IRGC 69749-1	indica-3	Gambia	x	x
IRIS_313-12340	NYAO::IRGC 107091-1	subtropical-japonica	Lao People's Democratic Republic	x	x
IRIS_313-12341	NYON::IRGC 107099-1	subtropical-japonica	Lao People's Democratic Republic	x	x
IRIS_313-10568	OITA MII 120::IRGC 7696-1	temperate japonica	Japan	x	x
IRIS_313-10953	PADI ABUNG KUNING::IRGC 25469-1	tropical-japonica	Indonesia	x	x
IRIS_313-10703	PADI ADONG DUMARAT::IRGC 14356-1	tropical-japonica	Malaysia	x
IRIS_313-10704	PADI DARAWAL::IRGC 14373-1	tropical-japonica	Malaysia	x
IRIS_313-11313	PADI RENDAH::IRGC 43515-1	tropical-japonica	Indonesia	x	x
IRIS_313-11001	PAEDAI SOBUDI::IRGC 27222-1	tropical-japonica	Indonesia	x
IRIS_313-11004	PAE SANGGULA::IRGC 27297-1	tropical-japonica	Indonesia	x	x
IRIS_313-11189	PAIZ AMBARBU::IRGC 36179-1	admixed	Union of Soviet Socialist Republics (Former)	x	x
IRIS_313-11603	PANDRI PAREWA::IRGC 61030-1	aus	India	x	x
IRIS_313-11068	PANKAIT 31::IRGC 29377-1	aromatic	Bangladesh	x	x
IRIS_313-11540	PATIE ROUGE::IRGC 57686-1	tropical-japonica	Guinea	x
IRIS_313-11080	PHAE MEUN LAN::IRGC 29660-1	indica-3	Lao People's Democratic Republic	x
IRIS_313-11897	PHIT CHZK::IRGC 73317-1	subtropical-japonica	Thailand	x	x
IRIS_313-12244	PINAHULA::IRGC 93937-1	tropical-japonica	Philippines	x	x
IRIS_313-11654	PL 3165::IRGC 62827-1	temperate japonica	China	x
IRIS_313-11900	PLE LIA::IRGC 73562-1	subtropical-japonica	Thailand	x	x
IRIS_313-11019	PORANG::IRGC 27577-1	aus	Bangladesh	x	x
IRIS_313-12031	P T Q QINDONAAL::IRGC 80410-1	tropical-japonica	Philippines	x
IRIS_313-12069	PULUT MAS::IRGC 82676-1	tropical-japonica	Indonesia	x
IRIS_313-11849	PULUT SELEMYAM::IRGC 71820-1	indica-3	Malaysia	x
IRIS_313-10582	QINOGNAS::IRGC 8135-1	tropical-japonica	Philippines	x	x
IRIS_313-11804	QUN XUAN ZAO::IRGC 70371-1	indica-1A	China	x	x
IRIS_313-11232	R 146::IRGC 38606-1	aus	India	x	x
IRIS_313-10620	R 27::IRGC 9498-1	tropical-japonica	Brazil	x
IRIS_313-11808	R 762::IRGC 70531-1	indica-admixed	Colombia	x
IRIS_313-11672	RAI MANULA::IRGC 64138-1	temperate japonica	Nepal	x
IRIS_313-10957	RANGKAI KEPEL::IRGC 25640-1	tropical-japonica	Indonesia	x
IRIS_313-11033	RATRIO::IRGC 28181-1	admixed	Pakistan	x	x
IRIS_313-10958	RENIK BELITI::IRGC 25648-1	tropical-japonica	Indonesia	x
IRIS_313-11772	ROJON'NY NTAOLO::IRGC 69410-1	indica-2	Madagascar	x	x
IRIS_313-10477	RUSTY LATE::IRGC 3506-1	indica-admixed	China	x
IRIS_313-10642	SACHIKAZE::IRGC 10891-1	temperate japonica	Japan	x
IRIS_313-12207	SALA::IRGC 90457-1	indica-admixed	Lao People's Democratic Republic	x
IRIS_313-12281	SALAZANA::IRGC 97219-1	tropical-japonica	Madagascar	x	x
IRIS_313-12043	SAMBOK ANGKRANG::IRGC 81375-1	indica-3	Cambodia	x	x
IRIS_313-12083	SARIN TSIPALA::IRGC 83154-1	indica-2	Madagascar	x	x
IRIS_313-10562	SENG CHUI LIN::IRGC 7313-1	japonica-admixed	China	x	x
IRIS_313-10743	SERAJU::IRGC 16565-1	tropical-japonica	Indonesia	x
IRIS_313-11632	SETO JHINUWA::IRGC 62043-1	aromatic	Nepal	x
IRIS_313-11691	SHANGYIPA::IRGC 64928-1	subtropical-japonica	Bhutan	x	x
IRIS_313-12050	SHAN KAUK HNYIN::IRGC 81656-1	indica-admixed	Myanmar	x
IRIS_313-11926	SI NAM PUENG::IRGC 75165-1	subtropical-japonica	Thailand	x
IRIS_313-10959	SITABO TABO::IRGC 25798-1	tropical-japonica	Indonesia	x
IRIS_313-12228	SOM::IRGC 92221-1	subtropical-japonica	Lao People's Democratic Republic	x
IRIS_313-11698	TAIPEI 167::IRGC 65371-1	aromatic	Taiwan	x
IRIS_313-12311	TAM::IRGC 99161-1	subtropical-japonica	Lao People's Democratic Republic	x	x
IRIS_313-12312	TA SENG::IRGC 99176-1	subtropical-japonica	Lao People's Democratic Republic	x
IRIS_313-11549	TAUNGYA SABA::IRGC 58226-1	indica-admixed	Myanmar	x
IRIS_313-11907	TINAROH::IRGC 73874-1	tropical-japonica	Indonesia	x	x
IRIS_313-12051	TINOLDO MARANGRAS::IRGC 81758-1	tropical-japonica	Philippines	x	x
IRIS_313-10917	T Q QI HAYUQBABA::IRGC 23318-1	indica-admixed	Philippines	x	x
IRIS_313-11447	TUNAGANNAPNANG::IRGC 52046-1	indica-admixed	India	x	x
IRIS_313-10600	UCP 41::IRGC 8742-1	aus	Bangladesh	x
IRIS_313-11767	VARY LAVA DE BOLOGNE::IRGC 69101-1	admixed	Madagascar	x	x
IRIS_313-12322	VOK::IRGC 99831-1	subtropical-japonica	Lao People's Democratic Republic	x	x
IRIS_313-11954	XIA HONG GU::IRGC 76803-1	indica-1A	China	x	x
IRIS_313-11582	WAN GENG BAI DAO TOU::IRGC 59948-1	temperate japonica	China	x
IRIS_313-12217	WEONJU 8::IRGC 90845-1	temperate japonica	Korea, Republic of	x
IRIS_313-11536	WIR 2091::IRGC 57536-1	temperate japonica	Georgia	x
IRIS_313-11660	WULE DASIMA::IRGC 63450-1	tropical-japonica	Liberia	x	x
IRIS_313-11792	VONBOANGY::IRGC 69947-1	tropical-japonica	Madagascar	x	x
IRIS_313-11522	XINTUAN HEI GU::IRGC 56159-1	japonica-admixed	China	x	x
IRIS_313-10840	YE ZO::IRGC 19888-1	temperate japonica	Korea, Republic of	x
IRIS_313-11584	YI SUI QI::IRGC 60088-1	temperate japonica	China	x
IRIS_313-12061	YUNLEN 13::IRGC 82402-1	temperate japonica	China	x	x
IRIS_313-12011	YU TOU ZHONG::IRGC 79749-1	indica-admixed	China	x	x
IRIS_313-11725	ZUIHOU::IRGC 66982-1	temperate japonica	Japan	x
IRIS_313-11153	CT 45::IRGC 34027-2	temperate japonica	India	x	x
IRIS_313-10725	ERNEST::IRGC 15884-2	indica-admixed	Senegal	x	x
IRIS_313-11336	IREQUIN::IRGC 44476-2	temperate japonica	Philippines	x	x
IRIS_313-12266	KAUK PAHLING::IRGC 95823-2	subtropical-japonica	Myanmar	x	x
IRIS_313-10779	KERAN DUKUH::IRGC 17822-2	indica-3	Indonesia	x
IRIS_313-11077	LAI HANG HMA::IRGC 29608-2	subtropical-japonica	Lao People's Democratic Republic	x
IRIS_313-9357	HAM 48::IRGC 29740-1	indica-3	Thailand	x	x
IRIS_313-8349	LATA MONA::IRGC 49333-1	indica-2	Bangladesh	x
IRIS_313-8493	MELABOH::IRGC 66597-1	indica-3	Indonesia	x
IRIS_313-9567	KHAO CHUAN CHOM 452::IRGC 36571-1	indica-3	Thailand	x
IRIS_313-9210	KUATEK::IRGC 14285-1	indica-3	Malaysia	x
IRIS_313-9575	MAE YEU::IRGC 64509-1	indica-3	Thailand	x
IRIS_313-9582	SADOK::IRGC 13334-1	indica-3	Malaysia	x
IRIS_313-9695	SOLAY GHAT::IRGC 73121-1	aus	Pakistan	x	x
IRIS_313-8458	ARC 18175::IRGC 42316-1	indica-admixed	India	x
IRIS_313-9294	AUS 78-62::IRGC 69456-1	indica-2	Gambia	x	x
IRIS_313-9117	BAJAR KUNING PAHIT::IRGC 17186-1	indica-3	Indonesia	x	x
IRIS_313-8312	BATU::IRGC 71508-1	indica-3	Malaysia	x
IRIS_313-9054	BIDAPIK::IRGC 43354-1	indica-3	Indonesia	x	x
IRIS_313-8643	DAJA::IRGC 17440-1	indica-3	Indonesia	x
IRIS_313-9409	GUMPANGAR::IRGC 71524-1	indica-3	Malaysia	x
IRIS_313-8616	IR 5494 (BPH 1)::IRGC 24484-1	indica-1B	Philippines	x
IRIS_313-8811	KATUNG::IRGC 71536-1	indica-3	Malaysia	x	x
IRIS_313-9329	KERITING TINGGI::IRGC 19972-1	indica-3	Indonesia	x	x
IRIS_313-9402	PA FADAYA::IRGC 58524-1	indica-admixed	Sierra Leone	x	x
IRIS_313-9310	PUTEH KACA::IRGC 66614-1	indica-3	Indonesia	x
IRIS_313-8316	RADIN PAHANG::IRGC 14487-1	indica-3	Malaysia	x	x
IRIS_313-9694	UNGGUL::IRGC 71644-1	indica-3	Malaysia	x	x
IRIS_313-8557	SERENDAH SUNGAI DUA 25::IRGC 13892-1	indica-3	Malaysia	x
IRIS_313-12027	ACEH (SELECTION)::IRGC 80233-1	indica-3	Indonesia	x	x
IRIS_313-11832	AE WAWNG POO DOO::IRGC 71007-1	subtropical-japonica	Thailand	x
IRIS_313-10738	ANDEL WELUT::IRGC 16339-1	admixed	Indonesia	x	x
IRIS_313-10870	ARC 11768::IRGC 21630-1	subtropical-japonica	India	x	x
IRIS_313-11281	ARC 15505::IRGC 42066-1	indica-1A	India	x	x
IRIS_313-10848	ARC 6188::IRGC 20370-1	subtropical-japonica	India	x	x
IRIS_313-11496	BALU PRIA::IRGC 54158-1	tropical-japonica	Indonesia	x
IRIS_313-11756	BENGALI VAKAHANA 1448::IRGC 68370-1	tropical-japonica	Madagascar	x
IRIS_313-11674	BEUA KAE::IRGC 64221-1	indica-3	Thailand	x	x
IRIS_313-12190	CHAO KHAW NYAO::IRGC 89460-1	indica-admixed	Lao People's Democratic Republic	x	x
IRIS_313-12220	CHAO KHIE KHOUAY::IRGC 90968-1	indica-admixed	Lao People's Democratic Republic	x
IRIS_313-11998	DAMNOEUB KAUN KHMOM::IRGC 79159-1	indica-3	Cambodia	x	x
IRIS_313-12030	DELI 2::IRGC 80313-1	admixed	Malaysia	x
IRIS_313-11669	F 478::IRGC 63882-1	indica-admixed	China	x
IRIS_313-11758	FOFFI::IRGC 68438-1	indica-2	Cote d'Ivoire	x
IRIS_313-11938	GNASSOUMADOUGOU::IRGC 75595-1	indica-admixed	Burkina Faso	x	x
IRIS_313-10773	HAWARA DJEDAH::IRGC 17728-1	tropical-japonica	Indonesia	x	x
IRIS_313-10541	IACA ESCURO::IRGC 6636-1	tropical-japonica	Guinea-Bissau	x	x
IRIS_313-12021	ITA 131::IRGC 80025-1	tropical-japonica	Nigeria	x
IRIS_313-11530	JAO KHAO::IRGC 57046-1	indica-3	Thailand	x	x
IRIS_313-11759	K 2 C 45::IRGC 68552-1	tropical-japonica	Cote d'Ivoire	x
IRIS_313-11169	KANAI BASHI::IRGC 34967-1	aus	India	x
IRIS_313-11831	KHAO' DAENG HAWM::IRGC 71001-1	subtropical-japonica	Thailand	x	x
IRIS_313-11836	KHAO KO RAOH::IRGC 71208-1	indica-3	Thailand	x
IRIS_313-11706	KHAO' NOK 4::IRGC 65932-1	indica-3	Thailand	x
IRIS_313-10952	KILANG MEDU::IRGC 25442-1	tropical-japonica	Indonesia	x	x
IRIS_313-11473	KINTOMAN (TOD DOY)::IRGC 53146-1	tropical-japonica	Philippines	x
IRIS_313-11690	KOCHUM::IRGC 64906-1	admixed	Bhutan	x
IRIS_313-11935	KONG KHSACH BANG KATT::IRGC 75350-1	indica-3	Cambodia	x
IRIS_313-10789	LENGGANG GENUK BULU::IRGC 18119-1	tropical-japonica	Indonesia	x	x
IRIS_313-11709	LEUANG KHAJAWN::IRGC 66014-1	indica-3	Thailand	x
IRIS_313-12131	LG 944::IRGC 86000-1	indica-3	Lao People's Democratic Republic	x	x
IRIS_313-12280	MAKALIOKA::IRGC 97193-1	indica-admixed	Madagascar	x
IRIS_313-11783	MAMA TABALI::IRGC 69720-1	indica-admixed	Gambia	x
IRIS_313-12353	MOK::IRGC 107804-1	subtropical-japonica	Lao People's Democratic Republic	x	x
IRIS_313-11973	NOINJO::IRGC 77669-1	temperate japonica	Korea, Republic of	x	x
IRIS_313-11684	OB CHUEY::IRGC 64568-1	indica-3	Thailand	x
IRIS_313-12006	PADI HANGIR::IRGC 79507-1	tropical-japonica	Malaysia	x
IRIS_313-11498	PADI HEDENG (REKET HEDENG)::IRGC 54266-1	tropical-japonica	Indonesia	x
IRIS_313-11499	PADI UDANG::IRGC 54295-1	tropical-japonica	Indonesia	x
IRIS_313-10931	PAKWALAN::IRGC 24156-1	tropical-japonica	Philippines	x	x
IRIS_313-10578	PARAY QIKUG KABAYUH::IRGC 8059-1	tropical-japonica	Philippines	x	x
IRIS_313-11971	PARE LAMBAN BINGKA::IRGC 77601-1	tropical-japonica	Indonesia	x
IRIS_313-12042	PHCAR KABAS::IRGC 81357-1	indica-3	Cambodia	x	x
IRIS_313-11988	POTOQOIN::IRGC 78677-1	indica-admixed	Sierra Leone	x	x
IRIS_313-12307	POU::IRGC 98968-1	subtropical-japonica	Lao People's Democratic Republic	x	x
IRIS_313-11509	PRADOO DAENG::IRGC 55265-1	indica-3	Thailand	x	x
IRIS_313-11810	PULURE::IRGC 70647-1	indica-3	Kenya	x
IRIS_313-11848	PULUT BURUNG::IRGC 71655-1	indica-3	Malaysia	x	x
IRIS_313-10549	RATUA 81::IRGC 6829-1	aus	Pakistan	x
IRIS_313-11850	SESAT JADI::IRGC 71834-1	indica-3	Malaysia	x	x
IRIS_313-10960	SUNGKAI::IRGC 25812-1	tropical-japonica	Indonesia	x	x
IRIS_313-11981	TAICHUNG 188::IRGC 78209-1	temperate japonica	Taiwan	x
IRIS_313-11397	TAMBU::IRGC 48932-1	tropical-japonica	Indonesia	x	x
IRIS_313-12004	TANALA::IRGC 79467-1	admixed	Madagascar	x	x
IRIS_313-11012	TELURIKAN::IRGC 27478-1	admixed	Indonesia	x	x
IRIS_313-11659	TOBOHUN::IRGC 63433-1	tropical-japonica	Sierra Leone	x	x
IRIS_313-11846	TON TIA GUAY NU::IRGC 71467-1	subtropical-japonica	Thailand	x	x
IRIS_313-11556	TUBMAN::IRGC 58682-1	indica-3	Sierra Leone	x
IRIS_313-11107	ZANTON::IRGC 31248-1	tropical-japonica	Liberia	x
IRIS_313-11330	ALAMINOS::IRGC 44268-2	indica-3	Philippines	x
IRIS_313-11331	AMPIPIT::IRGC 44272-2	indica-3	Philippines	x
IRIS_313-11405	APYO DAW GYI::IRGC 49386-2	indica-3	Myanmar	x
IRIS_313-10853	ARC 10028::IRGC 20656-2	japonica-admixed	India	x	x
IRIS_313-10886	ARC 12655::IRGC 22226-2	subtropical-japonica	India	x	x
IRIS_313-11264	ARC 13934::IRGC 41325-2	indica-admixed	India	x	x
IRIS_313-11265	ARC 14150::IRGC 41435-2	aus	India	x
IRIS_313-11282	ARC 15589::IRGC 42096-2	indica-2	India	x	x
IRIS_313-10850	ARC 7263::IRGC 20570-2	admixed	India	x
IRIS_313-10933	ARC 7281::IRGC 24252-2	aromatic	India	x
IRIS_313-10525	BANDANG PUTIH 680::IRGC 6133-2	indica-3	Indonesia	x
IRIS_313-11105	D 3-130::IRGC 30986-2	tropical-japonica	Liberia	x	x
IRIS_313-11083	EA TIA::IRGC 29713-2	indica-3	Lao People's Democratic Republic	x
IRIS_313-11121	GBRA::IRGC 32474-2	tropical-japonica	Liberia	x	x
IRIS_313-11388	GLAM::IRGC 47978-2	indica-3	Thailand	x
IRIS_313-11159	HYB 5-2-1-1-4::IRGC 34283-2	tropical-japonica	Cote d'Ivoire	x	x
IRIS_313-11914	IB 11::IRGC 74420-2	indica-2	Burundi	x	x
IRIS_313-10574	KAILUNDO::IRGC 7859-2	indica-admixed	Sierra Leone	x
IRIS_313-11131	KALAI::IRGC 33151-2	indica-admixed	Myanmar	x	x
IRIS_313-11337	LAWA AN::IRGC 44544-2	tropical-japonica	Philippines	x	x
IRIS_313-11417	LAWANGAI::IRGC 49850-2	admixed	India	x	x
IRIS_313-10730	NANIBRE::IRGC 16102-2	tropical-japonica	Cote d'Ivoire	x
IRIS_313-11391	NIAW DAM::IRGC 48387-2	indica-3	Thailand	x	x
IRIS_313-10728	OUSSANTHIABA::IRGC 16046-2	indica-admixed	Senegal	x
IRIS_313-12068	PULUT KETAN::IRGC 82674-2	tropical-japonica	Indonesia	x
IRIS_313-11343	PURTOK (MALAGKIT)::IRGC 44707-2	indica-3	Philippines	x	x
IRIS_313-10922	R 258::IRGC 23702-2	subtropical-japonica	Lao People's Democratic Republic	x
IRIS_313-11225	SADAJIRA (DEEP STRAW) 16-194::IRGC 38251-2	indica-admixed	Bangladesh	x
IRIS_313-11161	SADU::IRGC 34514-2	tropical-japonica	Liberia	x
IRIS_313-11393	SAWNG RUANG::IRGC 48458-2	indica-3	Thailand	x
IRIS_313-10693	SEREH::IRGC 13732-2	tropical-japonica	Indonesia	x	x
IRIS_313-10944	SIPULUT SUBANG::IRGC 24824-2	indica-3	Indonesia	x	x
IRIS_313-10839	TAE GU NA::IRGC 19875-2	temperate japonica	Korea, Republic of	x
IRIS_313-11246	7516-14::IRGC 40090-3	temperate japonica	Japan	x	x
IRIS_313-11073	KHAO DAM::IRGC 29481-3	subtropical-japonica	Lao People's Democratic Republic	x
IRIS_313-11085	KHAO HAE::IRGC 29773-3	indica-admixed	Lao People's Democratic Republic	x	x
IRIS_313-11094	MAK BOUAP::IRGC 30106-3	subtropical-japonica	Lao People's Democratic Republic	x	x
IRIS_313-11773	AUS 78-125::IRGC 69464-1	indica-3	Gambia	x	x
IRIS_313-11833	BOO MAE::IRGC 71058-1	indica-3	Thailand	x
IRIS_313-12036	CHAN LEUY::IRGC 81223-1	indica-3	Cambodia	x
IRIS_313-12029	CHAO MEO::IRGC 80273-1	subtropical-japonica	Lao People's Democratic Republic	x	x
IRIS_313-12151	DAMNOEUB KRACHAK SESS::IRGC 87380-1	indica-3	Cambodia	x	x
IRIS_313-11999	KAUN TREI::IRGC 79194-1	indica-3	Cambodia	x	x
IRIS_313-12046	KUJAM KURIT::IRGC 81477-1	indica-3	Indonesia	x	x
IRIS_313-12074	KYAIN WAR ME DONE::IRGC 82819-1	aromatic	Myanmar	x
IRIS_313-12040	NEANG LAU::IRGC 81328-1	indica-3	Cambodia	x
IRIS_313-11904	PADI SIRANDAH KUNING::IRGC 73762-1	indica-3	Indonesia	x	x
IRIS_313-11535	PAH DI MI RAHK::IRGC 57398-1	indica-3	Thailand	x	x
IRIS_313-11843	PAN DAWK MAHK::IRGC 71380-1	indica-3	Thailand	x
IRIS_313-11554	PA RABICHINA::IRGC 58609-1	indica-3	Sierra Leone	x
IRIS_313-11591	PULUT MERAH 2::IRGC 60427-1	admixed	Malaysia	x
IRIS_313-12240	PULUT MINYAK::IRGC 93615-1	indica-3	Indonesia	x	x
IRIS_313-11711	RAI MAHK MEUANG::IRGC 66154-1	indica-3	Thailand	x	x
IRIS_313-12279	RAMADITRA::IRGC 97124-1	tropical-japonica	Madagascar	x	x
IRIS_313-11687	SA GAE::IRGC 64613-1	indica-3	Thailand	x	x
IRIS_313-12101	SAMRONG 2::IRGC 83951-1	indica-3	Cambodia	x	x
IRIS_313-12102	SOK SOV::IRGC 83966-1	indica-3	Cambodia	x
IRIS_313-12143	SRAU KHGNAERNG::IRGC 87073-1	indica-3	Cambodia	x	x
IRIS_313-11901	TI NGI::IRGC 73620-1	indica-3	Thailand	x	x
IRIS_313-12282	TSY MILA RO::IRGC 97233-1	indica-admixed	Madagascar	x
IRIS_313-12063	XIENG KANG::IRGC 82533-1	subtropical-japonica	Lao People's Democratic Republic	x	x
IRIS_313-12289	YARSABA::IRGC 97567-1	subtropical-japonica	Myanmar	x	x
IRIS_313-11114	BIRUI SAIL::IRGC 31745-2	indica-2	Bangladesh	x	x
IRIS_313-11064	BORO 275::IRGC 29294-2	aus	Bangladesh	x
IRIS_313-11127	BUBAW::IRGC 32989-2	subtropical-japonica	Myanmar	x	x
IRIS_313-11222	DUDHSWAR 15-157::IRGC 37967-2	indica-2	Bangladesh	x
IRIS_313-11212	KALOBONA::IRGC 37478-2	indica-2	Bangladesh	x
IRIS_313-11376	TOS 7536::IRGC 46985-2	tropical-japonica	Cote d'Ivoire	x
IRIS_313-11586	36037-1::IRGC 60177-2	temperate japonica	China	x
IRIS_313-10711	7 AC::IRGC 14860-2	tropical-japonica	Liberia	x	x
IRIS_313-10610	ALAGUSAMBA::IRGC 8944-2	indica-2	Sri Lanka	x
IRIS_313-10855	ARC 10159::IRGC 20754-2	indica-2	India	x
IRIS_313-10670	ARC 10296::IRGC 12421-2	aromatic	India	x
IRIS_313-10874	ARC 11946::IRGC 21768-2	subtropical-japonica	India	x	x
IRIS_313-11276	ARC 15063::IRGC 41909-2	indica-admixed	India	x	x
IRIS_313-11283	ARC 15743::IRGC 42127-2	indica-admixed	India	x
IRIS_313-11442	ARC 18502::IRGC 51749-2	indica-admixed	India	x
IRIS_313-11060	AUS 359::IRGC 29146-2	aus	Bangladesh	x	x
IRIS_313-10837	BACK KYUNG ZO::IRGC 19698-2	temperate japonica	Korea, Republic of	x	x
IRIS_313-11065	BORO 394::IRGC 29297-2	aus	Bangladesh	x	x
IRIS_313-10441	CASIBON::IRGC 589-2	indica-admixed	Philippines	x	x
IRIS_313-12028	CHAO BONG::IRGC 80266-2	indica-admixed	Lao People's Democratic Republic	x	x
IRIS_313-11103	D 1-147::IRGC 30894-2	tropical-japonica	Liberia	x	x
IRIS_313-11106	D 4-193::IRGC 31083-2	tropical-japonica	Liberia	x	x
IRIS_313-10900	DAMNOEUB POR HING::IRGC 22841-2	indica-3	Cambodia	x
IRIS_313-11196	DICULA::IRGC 36729-2	indica-3	Philippines	x
IRIS_313-11026	HANSRAJ::IRGC 27936-2	aromatic	Pakistan	x	x
IRIS_313-10720	HEENDIKWEE::IRGC 15587-2	indica-admixed	Sri Lanka	x	x
IRIS_313-11335	INANUPAN::IRGC 44461-2	indica-2	Philippines	x
IRIS_313-11251	IR 4500-5-1-1::IRGC 40552-2	indica-1B	Philippines	x
IRIS_313-11249	IR 4535-PP 23-6-8-1::IRGC 40402-2	indica-admixed	Philippines	x
IRIS_313-11360	JALADHI 1::IRGC 45858-2	aromatic	India	x	x
IRIS_313-10776	KABADOKA::IRGC 17775-2	tropical-japonica	Indonesia	x	x
IRIS_313-10679	KHAI DO::IRGC 12903-2	subtropical-japonica	Lao People's Democratic Republic	x	x
IRIS_313-11680	KHAO BUN MI::IRGC 64366-2	indica-3	Thailand	x	x
IRIS_313-10976	LAKHSMI DIGHA::IRGC 26390-2	aus	Bangladesh	x	x
IRIS_313-10690	LARONDJAWI::IRGC 13571-2	indica-3	Indonesia	x
IRIS_313-11381	LINANGAN::IRGC 47255-2	indica-3	Philippines	x
IRIS_313-12049	MAE HANG::IRGC 81615-2	indica-3	Lao People's Democratic Republic	x
IRIS_313-10678	MAKALIOKA::IRGC 12781-2	indica-2	Madagascar	x
IRIS_313-10680	MAK NAM::IRGC 12940-2	indica-3	Lao People's Democratic Republic	x	x
IRIS_313-10831	MALANDI 2::IRGC 19454-2	tropical-japonica	Philippines	x
IRIS_313-10797	NARUN::IRGC 18320-2	indica-3	Indonesia	x	x
IRIS_313-12291	NGA CHEKH FAT::IRGC 97701-2	indica-admixed	Myanmar	x
IRIS_313-11078	NON HAI::IRGC 29636-2	indica-admixed	Lao People's Democratic Republic	x
IRIS_313-10628	O. SATIVA::IRGC 10164-2	indica-2	India	x	x
[truncated: 423 more rows]

## Sheet: ANOVA and correlation
Supplement for manuscript entitled “Identification of quantitative trait loci controlling nitrogen use efficiency-related traits in rice at the seedling stage under salt condition by genome-wide association study”
Table S2a: ANOVA (F-values) of dry weight traits in 2,391 (main EXP) and 1,332 rice accessions (confirmed EXP) under different N and NaCl levels
Experiments	Parameters	Nitrogen (N)	NaCl	N*NaCl
Main EXP	SDW	***	***	***
	RDW	**	***	***
	PDW	***	***	***
Confirmed EXP	SDW	***	***	***
	RDW	***	***	***
	PDW	***	***	***
Table S2b: ANOVA (F-values) of dry weight traits in rice accessions (confirmed EXP) under different treatments of N and NaCl levels
Experiments	Parameters	Genotypes	Treatments (N* NaCl)
Main EXP	SDW	***	***
	RDW	**	***
	PDW	***	***
Confirmed EXP	SDW	***	***
	RDW	***	***
	PDW	***	***
Table S2c. Pearson's co-efficient of correlation between the traits in two experiments
	SDW SN-0Na	SDW LN-0Na	SDW SN-60Na	SDW LN-60Na	RDW SN-0Na	RDW LN-0Na	RDW SN-60Na	RDW LN-60Na	PDW SN-0Na	PDW LN-0Na	PDW SN-60Na	PDW LN-60Na	SRR SN-0Na	SRR LN-0Na	SRR SN-60Na	SRR LN-60Na	RePDW LN-0Na.SN-0Na	RePDW SN-60Na.SN-0Na	RePDW LN-60Na.LN-0Na	RePDW LN-60Na.SN-60Na
SDWSN-0Na	1	0.44	0.28	0.29	0.87	0.38	0.23	0.25	0.99	0.44	0.27	0.28	0	-0.04	0.01	-0.02	-0.6	-0.5	-0.06	0.04
SDWLN-0Na	0.58	1	0.3	0.32	0.37	0.75	0.22	0.24	0.43	0.97	0.29	0.31	0.04	0	0.01	0.03	0.29	-0.09	-0.41	0.02
SDWSN-60Na	0.57	0.47	1	0.34	0.25	0.23	0.87	0.3	0.28	0.29	0.99	0.34	0	0	-0.14	-0.03	-0.05	0.55	0.1	-0.53
SDWLN-60Na	0.47	0.57	0.5	1	0.24	0.25	0.28	0.86	0.28	0.31	0.34	0.99	0.05	0	0.01	-0.1	-0.03	0.06	0.64	0.4
RDWSN-0Na	0.9	0.49	0.51	0.4	1	0.38	0.26	0.26	0.91	0.39	0.26	0.26	-0.45	-0.14	-0.08	-0.08	-0.56	-0.45	-0.05	0.03
RDWLN-0Na	0.45	0.69	0.37	0.4	0.44	1	0.25	0.29	0.39	0.9	0.24	0.27	-0.1	-0.57	-0.12	-0.12	0.27	-0.09	-0.38	0.06
RDW SN-60Na	0.51	0.4	0.93	0.44	0.49	0.37	1	0.32	0.24	0.25	0.93	0.3	-0.1	-0.11	-0.5	-0.12	-0.04	0.52	0.09	-0.47
RDW LN-60Na	0.36	0.4	0.39	0.76	0.35	0.45	0.4	1	0.26	0.28	0.31	0.93	-0.07	-0.15	-0.12	-0.46	-0.03	0.06	0.61	0.39
PDW SN-0Na	1	0.57	0.57	0.46	0.94	0.45	0.52	0.36	1	0.44	0.27	0.28	-0.09	-0.06	-0.01	-0.03	-0.61	-0.5	-0.06	0.04
PDW LN-0Na	0.57	0.96	0.47	0.55	0.51	0.86	0.42	0.45	0.57	1	0.29	0.31	-0.01	-0.22	-0.04	-0.03	0.3	-0.1	-0.42	0.04
PDW SN-60Na	0.56	0.46	1	0.49	0.51	0.37	0.96	0.4	0.56	0.46	1	0.34	-0.02	-0.03	-0.23	-0.05	-0.05	0.55	0.1	-0.53
PDW LN-60Na	0.46	0.55	0.49	0.98	0.4	0.44	0.45	0.87	0.46	0.55	0.49	1	0.01	-0.05	-0.04	-0.22	-0.03	0.06	0.65	0.41
SRR SN-0Na	-0.12	-0.02	-0.05	-0.03	-0.27	-0.09	-0.07	-0.07	-0.15	-0.05	-0.05	-0.04	1	0.2	0.16	0.15	0.09	0.07	0.02	0.01
SRR LN-0Na	0.02	0.14	0.01	0.07	-0.07	-0.54	-0.06	-0.15	0	-0.1	0	0.01	0.11	1	0.18	0.22	-0.09	0.03	0.13	-0.06
SRR SN-60Na	-0.13	-0.08	-0.26	-0.09	-0.18	-0.18	-0.47	-0.19	-0.14	-0.13	-0.31	-0.13	0.08	0.15	1	0.18	-0.02	-0.17	0.01	0.16
SRR LN-60Na	0.05	0.11	0.03	0.1	-0.02	-0.16	-0.05	-0.51	0.03	0.02	0.01	-0.08	0.08	0.33	0.19	1	0	-0.01	-0.18	-0.13
RePDW LN-0Na/SN-0Na	-0.65	-0.08	-0.32	-0.2	-0.61	-0.01	-0.29	-0.14	-0.65	-0.06	-0.32	-0.19	0.31	-0.05	0.08	-0.03	1	0.55	-0.26	0.01
RePDW SN-60Na/SN-0Na	-0.39	-0.1	0.34	0.01	-0.38	-0.08	0.34	0.01	-0.39	-0.1	0.35	0.01	0.24	0	-0.15	-0.01	0.6	1	0.13	-0.4
RePDW LN-60Na/LN-0Na	-0.09	-0.39	0.03	0.44	-0.09	-0.4	0.03	0.43	-0.09	-0.43	0.03	0.46	0	0.12	0.01	-0.09	-0.16	0.1	1	0.33
RePDW LN-60Na/SN-60Na	-0.3	-0.18	-0.65	0.01	-0.27	-0.16	-0.6	0.05	-0.3	-0.19	-0.65	0.02	0.04	0.01	0.28	-0.07	0.21	-0.37	0.23	1
Data in the lower triangle is correlation coefficient between traits in the first experiment
Data in the upper triangle is correlation coefficient between traits in the second experiment

## Sheet: Total loci
Supplement for manuscript entitled “Identification of quantitative trait loci controlling nitrogen use efficiency-related traits in rice at the seedling stage under salt condition by genome-wide association study”
	Table S3a. List of loci detected by each of three times of GWAS runnings
Trait	Treatment	Population	Chromosome	Position	Pvalue	2391G	1332G1	1332G2
PDW	0SN	1332G2	1	25667771	6.38296e-08			x
PDW	0SN	1332G2	1	26134368	1.31724e-05			x
PDW	0SN	1332G2	1	29822571	2.7324e-05	x		x
PDW	0SN	1332G1	1	31564211	1.83802e-06	x	x
PDW	0SN	1332G1	1	39083375	1.36357e-05		x
PDW	0SN	2391G	1	41092151	2.38751e-05	x
PDW	0SN	2391G	1	43235973	4.63194e-05	x
PDW	0SN	1332G1	2	29655955	2.5636e-06	x	x
PDW	0SN	2391G	2	30579017	1.26576e-05	x
PDW	0SN	1332G1	3	16960969	9.32272e-06		x
PDW	0SN	1332G2	3	21069962	7.36807e-06			x
PDW	0SN	Ave1332G	3	33327465	3.66196e-06		x	x
PDW	0SN	Ave1332G	3	35608381	3.44225e-06		x	x
PDW	0SN	2391G	3	36138922	3.47592e-07	x	x
PDW	0SN	Ave1332G	5	1757991	1.42289e-05			x
PDW	0SN	1332G2	5	1808890	3.13954e-05			x
PDW	0SN	1332G2	5	3820374	8.8634e-05			x
PDW	0SN	Ave1332G	5	4026399	1.68516e-05
PDW	0SN	Ave1332G	5	5333585	9.95758e-06		x
PDW	0SN	Ave1332G	5	21591128	1.65193e-06	x	x	x
PDW	0SN	2391G	6	5034326	3.47845e-06	x	x
PDW	0SN	Ave1332G	7	6200245	1.13204e-05		x	x
PDW	0SN	Ave1332G	8	598215	4.1355e-05		x
PDW	0SN	Ave1332G	8	27507063	1.26663e-06		x	x
SDW	0SN	1332G2	1	25667771	4.32877e-08			x
SDW	0SN	1332G2	1	26134368	7.97666e-06			x
SDW	0SN	1332G2	1	29822571	2.08277e-05	x		x
SDW	0SN	1332G1	1	31564211	3.29587e-06	x	x
SDW	0SN	1332G1	1	39083375	4.67941e-06		x
SDW	0SN	2391G	1	41092151	2.15713e-05	x
SDW	0SN	2391G	1	43235973	1.53872e-05	x
SDW	0SN	1332G1	2	29655955	2.75724e-06	x	x
SDW	0SN	2391G	2	30579017	1.02765e-05	x
SDW	0SN	1332G2	3	21069962	8.28694e-06			x
SDW	0SN	Ave1332G	3	33327465	2.56451e-06		x	x
SDW	0SN	Ave1332G	3	35608381	7.17485e-06			x
SDW	0SN	2391G	3	36138922	6.56896e-07	x	x
SDW	0SN	Ave1332G	5	1757991	1.62421e-05			x
SDW	0SN	Ave1332G	5	5333585	5.03458e-06		x
SDW	0SN	Ave1332G	5	21591128	1.57808e-06	x	x	x
SDW	0SN	2391G	6	5034326	1.00989e-05	x	x
SDW	0SN	Ave1332G	7	6200245	1.12682e-05			x
SDW	0SN	1332G2	7	7360343	1.19726e-05			x
SDW	0SN	Ave1332G	8	27507063	1.16169e-06		x	x
SDW	0SN	1332G2	12	24689256	3.09667e-05			x
RDW	0SN	1332G2	1	5664872	5.39669e-05			x
RDW	0SN	1332G2	1	25667771	1.07038e-05			x
RDW	0SN	2391G	1	26066293	1.25449e-05	x		x
RDW	0SN	2391G	1	30409687	1.6728e-06	x
RDW	0SN	1332G1	1	31564211	1.46128e-06	x	x
RDW	0SN	Ave1332G	1	41096834	6.01605e-06		x	x
RDW	0SN	1332G1	2	29655955	1.13948e-05	x	x
RDW	0SN	1332G2	3	5700069	1.00657e-05			x
RDW	0SN	1332G1	3	29646298	1.49442e-05		x
RDW	0SN	Ave1332G	3	35114412	4.97568e-05
RDW	0SN	Ave1332G	3	35608381	1.64231e-06		x
RDW	0SN	2391G	3	36138922	3.73841e-07	x	x
RDW	0SN	1332G2	5	1997154	2.15688e-05			x
RDW	0SN	2391G	6	5034326	5.58678e-07	x	x
RDW	0SN	Ave1332G	7	6200245	6.58319e-05
RDW	0SN	1332G2	8	24880788	4.34975e-06			x
RDW	0SN	1332G2	8	27640269	6.47391e-06	x	x	x
RDW	0SN	1332G1	11	23725426	8.63357e-06	x	x
SRR	0SN	2391G	1	7598956	1.83797e-05	x	x
SRR	0SN	1332G1	1	9243961	1.68578e-05	x	x
SRR	0SN	Ave1332G	1	34886877	1.65851e-05
SRR	0SN	Ave1332G	1	40639413	2.32928e-05			x
SRR	0SN	2391G	1	41820843	1.72204e-05	x
SRR	0SN	2391G	2	4833312	1.01653e-05	x
SRR	0SN	Ave1332G	2	11732592	1.44594e-06			x
SRR	0SN	1332G1	2	31675106	1.45523e-05		x
SRR	0SN	Ave1332G	4	504305	8.9073e-06			x
SRR	0SN	1332G1	4	31965127	1.51009e-05	x	x
SRR	0SN	Ave1332G	6	22802669	1.03097e-06			x
SRR	0SN	2391G	6	26910094	7.92605e-06	x
SRR	0SN	1332G1	6	28535310	8.59988e-06	x	x
SRR	0SN	2391G	6	28750340	2.40475e-06	x
SRR	0SN	Ave1332G	7	17683228	9.57131e-06
SRR	0SN	1332G2	8	4602444	9.73871e-06			x
SRR	0SN	1332G2	9	5404200	5.10032e-06			x
SRR	0SN	1332G1	9	9564340	7.34535e-06		x
SRR	0SN	1332G2	9	13004004	3.01522e-06			x
SRR	0SN	1332G2	10	13422858	4.01536e-07			x
SRR	0SN	2391G	10	19091872	2.00014e-05	x	x
SRR	0SN	1332G1	10	19364566	1.05053e-05	x	x
SRR	0SN	2391G	10	19626428	1.59454e-05	x	x
SRR	0SN	1332G1	10	19947671	4.85587e-08	x	x
SRR	0SN	1332G1	10	20199253	3.53689e-06	x	x
SRR	0SN	1332G1	11	908459	2.68141e-05		x
SRR	0SN	1332G2	11	9718959	4.50713e-06			x
SRR	0SN	1332G2	11	19449806	6.0794e-06			x
PDW	0LN	1332G2	1	12943312	2.23915e-05			x
PDW	0LN	1332G2	1	31768561	1.0737e-05			x
PDW	0LN	1332G1	2	7042451	4.17347e-05		x
PDW	0LN	1332G1	2	8148190	8.47746e-05		x
PDW	0LN	1332G1	2	21897590	2.03173e-05		x
PDW	0LN	2391G	3	1275151	5.60546e-06	x	x
PDW	0LN	1332G2	4	18015487	1.32099e-05			x
PDW	0LN	2391G	5	2578058	6.40809e-05	x
PDW	0LN	1332G1	5	2620301	3.77128e-05		x
PDW	0LN	1332G1	5	3823833	3.53806e-06	x	x
PDW	0LN	2391G	7	6687365	1.23336e-05	x
PDW	0LN	1332G1	7	19751104	1.22655e-07		x
PDW	0LN	Ave1332G	7	26352042	6.57068e-06		x	x
PDW	0LN	2391G	7	28283408	1.0735e-07	x	x
PDW	0LN	1332G1	8	27507063	8.23983e-06		x
PDW	0LN	1332G2	12	1180134	3.32194e-05			x
SDW	0LN	2391G	2	30511268	1.56652e-05		x
SDW	0LN	Ave1332G	2	34817436	3.85944e-06			x
SDW	0LN	1332G2	3	6405768	7.08759e-06			x
SDW	0LN	1332G1	3	33346597	1.70075e-06	x	x
SDW	0LN	1332G1	4	4149791	1.0418e-05		x
SDW	0LN	1332G2	4	18015487	2.98656e-05			x
SDW	0LN	1332G2	4	23135184	2.71481e-05	x	x	x
SDW	0LN	1332G1	5	2620301	2.08344e-05	x	x
SDW	0LN	2391G	5	3820374	8.15641e-07	x	x
SDW	0LN	1332G2	5	5355916	7.38985e-05			x
SDW	0LN	2391G	5	26854960	4.73861e-05	x
SDW	0LN	2391G	7	6687365	2.3535e-05	x
SDW	0LN	1332G1	7	19751104	7.29447e-08		x
SDW	0LN	Ave1332G	7	20440198	1.82875e-06	x	x	x
SDW	0LN	2391G	7	28323091	4.06923e-07	x	x
SDW	0LN	1332G1	8	27507063	2.71322e-05		x
SDW	0LN	1332G2	10	20855227	1.25279e-05			x
RDW	0LN	1332G2	1	12943312	1.66659e-06			x
RDW	0LN	1332G2	1	13276184	1.88502e-05			x
RDW	0LN	1332G1	2	1683645	2.3123e-05		x
RDW	0LN	1332G1	2	8160251	8.97787e-06		x
RDW	0LN	2391G	3	1275151	8.22583e-08	x	x
RDW	0LN	2391G	7	6370259	6.19914e-05	x
RDW	0LN	2391G	7	28323091	9.46597e-07	x	x
RDW	0LN	Ave1332G	10	14391386	7.14406e-06		x	x
RDW	0LN	Ave1332G	12	1180134	7.45001e-06			x
SRR	0LN	1332G2	1	13977320	5.74965e-06			x
SRR	0LN	2391G	1	22864755	2.01558e-06	x
SRR	0LN	1332G1	2	11883045	1.29619e-06	x	x
SRR	0LN	1332G1	2	12235735	4.41776e-07	x	x
SRR	0LN	1332G2	3	4351158	8.7129e-07			x
SRR	0LN	1332G2	3	15029227	1.83796e-06			x
SRR	0LN	Ave1332G	3	15907342	8.28043e-06
SRR	0LN	1332G2	4	268660	5.99628e-07			x
SRR	0LN	2391G	4	5428870	1.41727e-05	x		x
SRR	0LN	2391G	4	28075046	4.40014e-07	x
SRR	0LN	2391G	4	28212797	4.40401e-08	x	x	x
SRR	0LN	1332G1	4	28546714	4.14983e-07	x	x
SRR	0LN	2391G	4	29340367	1.70557e-07	x	x
SRR	0LN	Ave1332G	6	3315139	1.73795e-05
SRR	0LN	1332G1	7	1221696	1.68396e-05		x
SRR	0LN	1332G1	7	1704762	1.15866e-05		x
SRR	0LN	1332G2	7	18307623	5.60696e-06			x
SRR	0LN	Ave1332G	8	24660124	2.97315e-05
SRR	0LN	2391G	8	27423264	4.29398e-06	x
SRR	0LN	2391G	10	13605876	7.83038e-06	x
SRR	0LN	Ave1332G	12	3395136	4.45628e-07	x	x	x
SRR	0LN	Ave1332G	12	15458111	4.3703e-05
PDW	60SN	2391G	1	5990539	6.75312e-06	x	x
PDW	60SN	1332G1	1	23013091	1.27458e-06		x	x
PDW	60SN	2391G	1	38405003	1.75356e-06	x	x
PDW	60SN	2391G	1	43115433	2.01669e-05	x	x
PDW	60SN	Ave1332G	2	23188805	2.59541e-07	x	x
PDW	60SN	2391G	2	31840305	1.88386e-05	x
PDW	60SN	2391G	3	35435106	1.60388e-05	x	x
PDW	60SN	1332G1	5	6869468	1.28974e-05		x
PDW	60SN	Ave1332G	7	6226107	2.42315e-06		x	x
PDW	60SN	1332G1	8	28367797	1.76842e-05		x
PDW	60SN	Ave1332G	9	12272419	3.92384e-05			x
PDW	60SN	1332G1	9	12539493	7.65967e-05		x
SDW	60SN	2391G	1	5990539	1.13657e-05	x
SDW	60SN	1332G1	1	23013091	1.00596e-06		x
SDW	60SN	2391G	1	38405003	1.93399e-06	x
SDW	60SN	Ave1332G	1	43115433	1.63398e-05	x	x
SDW	60SN	Ave1332G	2	23188805	3.33303e-07	x	x
SDW	60SN	2391G	2	24679293	1.63996e-05	x
SDW	60SN	2391G	2	31969724	2.14384e-05	x
SDW	60SN	2391G	3	35435106	1.41984e-05	x	x
SDW	60SN	1332G1	5	6865694	1.48167e-05		x
SDW	60SN	Ave1332G	7	6307567	9.42294e-07		x	x
SDW	60SN	1332G2	7	26453090	6.72394e-05			x
SDW	60SN	1332G1	8	28367797	1.26539e-05	x	x
SDW	60SN	Ave1332G	9	12272419	2.16002e-05			x
SDW	60SN	1332G1	9	12539493	4.08813e-05		x
RDW	60SN	2391G	1	5990539	4.03819e-06	x	x
RDW	60SN	2391G	1	29829464	5.50967e-06	x
RDW	60SN	1332G1	1	30100176	6.453e-05		x
RDW	60SN	2391G	1	30496549	2.81889e-05	x
RDW	60SN	1332G1	1	31667825	1.46263e-05	x	x
RDW	60SN	Ave1332G	1	38381871	8.41216e-07	x	x
RDW	60SN	Ave1332G	2	8028769	1.01061e-05			x
RDW	60SN	Ave1332G	2	23177834	2.80147e-07		x	x
RDW	60SN	2391G	2	31840305	1.70464e-05	x	x
RDW	60SN	1332G1	3	35621023	3.26127e-05	x	x
RDW	60SN	1332G1	5	6869468	7.47573e-06		x
RDW	60SN	1332G2	5	9038936	1.93177e-05			x
RDW	60SN	Ave1332G	7	6226107	9.95855e-06			x
RDW	60SN	2391G	10	11183013	4.13491e-06	x
RDW	60SN	1332G2	11	5111767	3.66122e-06			x
RDW	60SN	2391G	12	26744783	3.72187e-05	x
SRR	60SN	2391G	1	4141274	2.43169e-06	x
SRR	60SN	Ave1332G	1	12140536	2.07958e-06
SRR	60SN	1332G1	2	31485164	2.87475e-05		x
SRR	60SN	2391G	2	32896610	3.46462e-06	x	x
SRR	60SN	1332G1	3	9883179	8.44072e-05		x
SRR	60SN	1332G2	3	10368826	1.1335e-05			x
SRR	60SN	1332G2	3	25306182	2.19937e-06			x
SRR	60SN	Ave1332G	3	35428588	1.03675e-05
SRR	60SN	1332G2	4	13395505	5.50134e-09			x
SRR	60SN	1332G1	5	4142386	1.61346e-05		x
SRR	60SN	1332G2	5	20213848	1.72526e-06			x
SRR	60SN	1332G2	5	26697236	3.95925e-05			x
SRR	60SN	Ave1332G	6	24725704	1.30408e-06	x	x	x
SRR	60SN	1332G2	6	30359118	3.5389e-05		x
SRR	60SN	2391G	7	233952	1.20992e-05	x
SRR	60SN	1332G1	7	20705889	1.57325e-05		x	x
SRR	60SN	1332G2	8	876395	1.28783e-06			x
SRR	60SN	Ave1332G	8	18000285	2.16768e-05
SRR	60SN	1332G2	8	27896129	1.39388e-08			x
SRR	60SN	1332G2	9	7138322	1.99579e-06			x
SRR	60SN	1332G2	9	21086740	2.15642e-07			x
SRR	60SN	2391G	10	572105	6.17054e-06	x
SRR	60SN	2391G	10	13408206	2.9458e-07	x
SRR	60SN	Ave1332G	10	18215274	2.71646e-06
SRR	60SN	Ave1332G	11	19527257	2.54859e-11	x
SRR	60SN	1332G2	12	2166915	3.36782e-06			x
SRR	60SN	1332G2	12	4507850	3.06952e-05			x
PDW	60LN	Ave1332G	1	18757411	5.69773e-05			x
PDW	60LN	1332G2	1	24547207	8.81482e-05			x
PDW	60LN	1332G1	1	30504140	3.16523e-07	x	x
PDW	60LN	2391G	1	39384189	2.11452e-06	x	x
PDW	60LN	1332G1	2	8189346	1.01269e-05		x
PDW	60LN	2391G	3	4596853	3.25945e-06	x	x
PDW	60LN	1332G2	3	19674091	1.10296e-05			x
PDW	60LN	1332G1	4	2021971	6.1631e-05		x
PDW	60LN	2391G	4	26811719	1.5496e-06	x	x
PDW	60LN	2391G	4	32863236	2.53304e-05	x	x
PDW	60LN	2391G	5	3894594	1.7324e-06	x	x
PDW	60LN	2391G	5	4854986	3.45401e-07	x	x
PDW	60LN	2391G	9	12272419	1.41986e-05	x	x	x
PDW	60LN	2391G	11	16641610	1.31133e-05	x
PDW	60LN	Ave1332G	11	27577930	1.68385e-05
SDW	60LN	1332G1	1	30504140	3.89148e-07	x	x
SDW	60LN	2391G	1	39355545	1.61527e-06	x	x
SDW	60LN	1332G1	2	8189346	2.00686e-05		x
SDW	60LN	2391G	3	4596853	9.96541e-07	x	x
SDW	60LN	1332G2	3	19674091	9.23393e-06			x
SDW	60LN	2391G	4	26811719	2.72306e-06	x	x
SDW	60LN	2391G	4	32853573	1.40523e-05	x	x
SDW	60LN	2391G	5	4887220	9.35592e-07	x
SDW	60LN	Ave1332G	6	12192167	2.9932e-06
SDW	60LN	1332G2	6	28111602	8.05071e-05			x
SDW	60LN	1332G2	8	1561244	2.26193e-05			x
SDW	60LN	1332G1	9	9484127	4.62041e-05		x
SDW	60LN	2391G	9	12272419	1.32149e-06	x	x
SDW	60LN	Ave1332G	10	22600364	7.07392e-05
SDW	60LN	2391G	11	16898633	1.25172e-05	x
SDW	60LN	Ave1332G	12	10479930	1.86233e-05
RDW	60LN	1332G2	1	18346274	3.40199e-05			x
RDW	60LN	1332G1	1	30504140	3.18318e-05		x
RDW	60LN	2391G	2	35835450	3.15624e-05			x
RDW	60LN	2391G	3	4530119	3.12409e-06	x
RDW	60LN	1332G1	3	35454588	2.63034e-06	x	x
RDW	60LN	1332G1	4	2013976	1.61144e-06		x
RDW	60LN	2391G	4	24534175	2.04005e-05	x
RDW	60LN	1332G1	4	26968689	1.24406e-05	x	x
RDW	60LN	Ave1332G	4	32897268	4.03648e-05
RDW	60LN	2391G	5	4887220	2.89855e-06	x
RDW	60LN	2391G	5	5418685	4.9289e-06	x
RDW	60LN	2391G	6	12855898	2.83129e-06	x
RDW	60LN	2391G	12	19184925	2.37668e-05	x
SRR	60LN	1332G2	1	6772600	8.62087e-07			x
SRR	60LN	Ave1332G	1	15185010	5.09164e-05
SRR	60LN	2391G	1	41813873	4.48178e-06	x
SRR	60LN	1332G2	2	21174943	1.97515e-07			x
SRR	60LN	2391G	2	22204349	2.65626e-06	x	x
SRR	60LN	2391G	2	23741326	8.03209e-07	x
SRR	60LN	1332G2	2	25692580	3.66149e-07			x
SRR	60LN	1332G2	2	31013585	5.83958e-05			x
SRR	60LN	1332G2	3	5378634	1.94099e-05			x
SRR	60LN	1332G2	3	6502437	4.85782e-06			x
SRR	60LN	2391G	3	35446716	1.97547e-05	x
SRR	60LN	Ave1332G	4	4257337	1.41399e-05		x
SRR	60LN	Ave1332G	4	34867934	3.40328e-05
SRR	60LN	1332G2	5	18406533	3.51571e-06		x	x
SRR	60LN	1332G2	5	19716273	2.95946e-07			x
SRR	60LN	1332G2	6	6840266	3.97782e-06			x
SRR	60LN	1332G2	8	2271172	4.77451e-10			x
SRR	60LN	Ave1332G	8	5971484	6.38457e-06			x
SRR	60LN	Ave1332G	8	7953298	2.96072e-05
SRR	60LN	2391G	8	26173357	1.00877e-07	x	x
SRR	60LN	Ave1332G	9	1602896	7.56634e-06		x	x
SRR	60LN	1332G2	9	4312962	9.57329e-07			x
SRR	60LN	1332G2	9	21043938	3.39478e-06			x
SRR	60LN	2391G	10	13635604	3.37308e-05	x
SRR	60LN	1332G1	10	21415508	2.49823e-06		x
SRR	60LN	1332G2	12	743889	4.01713e-07			x
SRR	60LN	1332G2	12	1541531	7.04315e-07			x
SRR	60LN	1332G2	12	2640973	4.5282e-07			x
SRR	60LN	Ave1332G	12	17674410	4.14698e-05
SRR	60LN	Ave1332G	12	24945246	5.22106e-05
RePDW	0LN-0SN	1332G2	1	18771297	2.02854e-06			x
RePDW	0LN-0SN	Ave1332G	1	30524674	7.47306e-05
RePDW	0LN-0SN	1332G2	3	31127362	1.45482e-05			x
RePDW	0LN-0SN	1332G1	3	34192387	8.48549e-06		x
RePDW	0LN-0SN	1332G1	4	2019048	9.20122e-07		x
RePDW	0LN-0SN	1332G1	4	4420599	1.01291e-06	x	x
RePDW	0LN-0SN	1332G2	5	921716	1.46611e-05			x
RePDW	0LN-0SN	Ave1332G	5	3003931	7.69614e-06			x
RePDW	0LN-0SN	1332G1	5	4594672	1.84487e-06	x	x
RePDW	0LN-0SN	1332G1	5	5317158	3.52273e-06	x	x
RePDW	0LN-0SN	2391G	5	21591128	5.31011e-12	x	x
RePDW	0LN-0SN	2391G	5	25443089	2.61551e-05	x
RePDW	0LN-0SN	1332G1	5	27366838	2.4998e-06	x	x
RePDW	0LN-0SN	2391G	6	7021326	1.98717e-06	x
RePDW	0LN-0SN	1332G1	6	22280340	4.30577e-05		x
RePDW	0LN-0SN	1332G1	6	30507843	2.56812e-07	x	x
RePDW	0LN-0SN	1332G1	7	145800	7.17484e-06		x
RePDW	0LN-0SN	Ave1332G	7	24611199	5.49697e-09			x
RePDW	0LN-0SN	1332G1	8	1282053	1.07761e-06	x	x
RePDW	0LN-0SN	1332G1	8	17259041	2.28428e-05		x
RePDW	0LN-0SN	Ave1332G	8	27857512	5.75916e-05
RePDW	0LN-0SN	1332G1	9	7026383	4.93985e-07	x	x
RePDW	0LN-0SN	1332G1	10	4720995	5.29455e-05	x	x
RePDW	0LN-0SN	2391G	10	10363014	8.37215e-07	x	x
RePDW	0LN-0SN	Ave1332G	11	25910013	3.66208e-05
RePDW	0LN-0SN	1332G2	12	4717511	9.65591e-06			x
RePDW	0LN-0SN	1332G1	12	22349785	1.23176e-06		x
RePDW	60SN-0SN	Ave1332G	1	24451802	4.58043e-06			x
RePDW	60SN-0SN	1332G1	2	21464773	3.94503e-06	x	x
RePDW	60SN-0SN	1332G2	2	29744672	2.66727e-05		x	x
RePDW	60SN-0SN	1332G1	2	35551119	1.00597e-06		x
RePDW	60SN-0SN	1332G2	3	13215278	6.38063e-06			x
RePDW	60SN-0SN	1332G1	4	2035097	1.66861e-06		x
RePDW	60SN-0SN	2391G	4	5179745	1.96706e-05	x
RePDW	60SN-0SN	2391G	4	13770697	6.68304e-06	x
RePDW	60SN-0SN	1332G2	5	18049902	2.8024e-06			x
RePDW	60SN-0SN	1332G2	5	24845065	3.51864e-06			x
RePDW	60SN-0SN	2391G	6	22679521	1.18394e-06	x
RePDW	60SN-0SN	1332G1	7	18474488	1.87636e-05		x
RePDW	60SN-0SN	2391G	8	20426445	6.35563e-06	x
RePDW	60SN-0SN	Ave1332G	8	27926580	9.55756e-06
RePDW	60SN-0SN	1332G1	11	7476355	2.60293e-05		x
RePDW	60SN-0SN	1332G1	12	342233	7.50304e-06		x
RePDW	60SN-0SN	Ave1332G	12	14854155	9.1135e-06		x	x
RePDW	60SN-0SN	1332G2	12	15112248	1.74049e-05		x	x
RePDW	60SN-0SN	1332G1	12	15800001	2.795e-07		x
RePDW	60SN-0SN	Ave1332G	12	16143232	1.65538e-06
RePDW	60LN-0LN	Ave1332G	1	18757411	1.68585e-05
RePDW	60LN-0LN	1332G1	1	25527848	4.76061e-05		x
RePDW	60LN-0LN	1332G2	1	37398995	9.5063e-05			x
RePDW	60LN-0LN	1332G1	2	7711648	1.82585e-05		x
RePDW	60LN-0LN	2391G	3	7240902	9.69689e-06	x
RePDW	60LN-0LN	Ave1332G	4	548640	7.7851e-05		x
RePDW	60LN-0LN	Ave1332G	4	1740659	1.69061e-06		x	x
RePDW	60LN-0LN	1332G1	4	2387576	6.79684e-06		x
RePDW	60LN-0LN	Ave1332G	4	4298186	1.45603e-05	x	x	x
RePDW	60LN-0LN	2391G	4	4607386	4.93368e-06	x	x
RePDW	60LN-0LN	1332G1	4	5154750	6.30524e-06		x
RePDW	60LN-0LN	1332G1	4	31360453	6.13048e-07		x
RePDW	60LN-0LN	1332G2	5	29246229	1.09957e-06			x
RePDW	60LN-0LN	Ave1332G	10	881201	8.05476e-05
RePDW	60LN-0LN	2391G	10	10488170	3.49118e-05	x
RePDW	60LN-0LN	Ave1332G	10	22547479	8.61803e-06			x
RePDW	60LN-0LN	1332G1	11	26306031	4.52499e-06		x
RePDW	60LN-60SN	Ave1332G	1	383291	5.46096e-05
RePDW	60LN-60SN	2391G	1	11384625	1.7833e-05	x
RePDW	60LN-60SN	1332G1	1	38538838	3.43463e-06		x
RePDW	60LN-60SN	Ave1332G	1	39799820	2.80168e-06
RePDW	60LN-60SN	2391G	2	19849752	8.73115e-07	x
RePDW	60LN-60SN	1332G1	3	15221988	1.51061e-06	x	x
RePDW	60LN-60SN	1332G1	4	17658300	3.17366e-06		x
RePDW	60LN-60SN	1332G2	4	31318603	9.7252e-07			x
RePDW	60LN-60SN	2391G	5	3782892	8.76309e-06	x
RePDW	60LN-60SN	Ave1332G	5	20609277	2.20627e-06
RePDW	60LN-60SN	2391G	5	26631058	1.30206e-07	x	x
RePDW	60LN-60SN	1332G2	6	7785975	6.02066e-06			x
RePDW	60LN-60SN	1332G1	7	14748611	1.5081e-05	x	x
RePDW	60LN-60SN	2391G	8	17097604	4.2026e-06	x
RePDW	60LN-60SN	1332G2	8	27353835	7.15452e-05			x
RePDW	60LN-60SN	1332G1	9	16968336	1.44537e-06	x	x
RePDW	60LN-60SN	1332G1	10	2497993	7.71785e-05		x
RePDW	60LN-60SN	1332G2	10	14073147	1.91718e-05			x
RePDW	60LN-60SN	1332G1	10	22079540	4.07311e-05		x
RePDW	60LN-60SN	2391G	12	7628000	2.43545e-05	x
						157	181	138
Trait	Treatment	Population	Chromosome	Position	Pvalue	EXP1		EXP2
RDW	60SN	japonica650	1	549032	1.72635e-05	x
SDW	0LN	indica1422	1	1532467	4.17e-05	x
PDW	0LN	indica1422	1	1557750	4.29e-05	x
PDW	60LN	indica1422	1	4219754	6.77e-06	x
SDW	60LN	indica1422	1	4219754	9.46e-07	x
PDW	0LN	indica767	1	4636485	1.40619e-05			x
RDW	0LN	indica767	1	4636485	2.81183e-05			x
RDW	0SN	indica767	1	5689864	5.59105e-05			x
RDW	0SN	japonica650	1	5831350	3.75825e-06	x
PDW	60SN	indica1422	1	5970146	1.79e-05	x
RDW	60SN	indica1422	1	5970146	2.09e-05	x
SDW	60SN	indica1422	1	5990539	1.28e-05	x
RDW	0LN	japonica375	1	6669265	4.85461e-05			x
RDW	0LN	japonica650	1	8031978	3.02685e-06	x
PDW	0LN	japonica650	1	8192805	7.86207e-07	x
RDW	0SN	japonica650	1	9157503	2.0549e-05	x
RDW	0LN	indica767	1	10559272	1.2196e-05			x
RDW	60SN	indica1422	1	11521025	2.31e-05	x
PDW	0LN	indica767	1	12082295	5.29413e-05			x
RDW	60LN	indica1422	1	14639038	4.52e-06	x
RDW	60SN	indica767	1	22926283	1.11467e-06			x
RDW	60LN	japonica650	1	23752957	1.94824e-05	x
PDW	0SN	indica767	1	23926327	1.89828e-05			x
SDW	0SN	indica767	1	23926327	5.11894e-06			x
RDW	60LN	japonica375	1	24671563	8.81242e-05			x
PDW	0SN	indica1422	1	25990198	1.4e-06	x
SDW	0SN	indica1422	1	25990198	2.4e-06	x
RDW	0SN	indica1422	1	26066293	8.93e-07	x
SDW	60LN	indica767	1	28091537	8.67672e-05			x
RDW	0SN	indica1422	1	29461144	8.73e-08	x
PDW	60SN	indica767	1	29517723	1.26933e-06	x		x
RDW	60SN	indica767	1	29517723	2.9404e-05	x		x
SDW	60SN	indica767	1	29517723	8.0802e-07	x		x
PDW	0SN	indica767	1	29612773	1.15548e-05	x		x
SDW	0SN	indica767	1	29612773	1.04465e-05	x		x
RDW	60SN	indica1422	1	29829464	1.23e-10	x
SDW	0SN	indica1422	1	29829464	1.87e-08	x
SDW	60SN	indica1422	1	29829464	1.36e-07	x
SDW	0LN	indica1422	1	29982033	4.63e-05	x
RDW	60LN	indica1422	1	30123354	2.82e-06	x
RDW	0SN	indica1422	1	30143218	1.85e-10	x
SDW	60SN	indica1422	1	30161318	3.01e-06	x
RDW	60SN	indica1422	1	30334125	7.42e-07	x
PDW	0SN	indica1422	1	30409687	1.41e-07	x
SDW	0SN	indica1422	1	30409687	8.12e-07	x
PDW	60LN	japonica650	1	30520757	3.4604e-06	x
SDW	60LN	japonica650	1	30524674	2.46332e-06	x
RDW	0SN	indica1422	1	30572799	1.19e-07	x
RDW	60SN	indica1422	1	30806052	1.68e-05	x
RDW	0SN	indica1422	1	30991676	2.85e-08	x
SDW	0SN	indica1422	1	30991676	7.13e-06	x		x
PDW	0SN	indica1422	1	31260721	6.82e-07	x
SDW	60SN	indica767	1	31452726	5.77575e-06			x
RDW	0SN	indica1422	1	31564211	5.43e-08	x
RDW	60SN	indica1422	1	31590910	5.51e-06	x
PDW	0SN	indica1422	1	31618873	6.57e-07	x
SDW	0SN	indica1422	1	31618873	8.72e-07	x
RDW	0SN	indica1422	1	31924766	1.01e-06	x
PDW	60SN	indica767	1	32162022	8.72327e-06			x
SDW	0LN	indica767	1	32264771	6.2386e-05			x
RDW	60SN	indica1422	1	33776875	5.94e-05	x
PDW	60SN	indica1422	1	33808595	1.46e-05	x		x
SDW	60SN	indica1422	1	33808595	1.83e-05	x		x
PDW	60LN	indica767	1	34220349	4.06389e-05			x
SDW	60LN	indica767	1	34220349	1.95407e-05			x
RDW	0SN	indica1422	1	34298173	1.1e-05	x
PDW	0SN	indica1422	1	34315624	5.26e-06	x
SDW	0SN	indica1422	1	34378316	3.96e-06	x
PDW	0SN	indica1422	1	37604219	5.57e-05	x
SDW	0LN	indica767	1	37614990	9.53771e-06			x
SDW	0SN	indica767	1	37614990	1.33843e-05	x		x
PDW	0LN	indica767	1	37639112	1.33357e-05			x
PDW	60SN	indica1422	1	38405003	8.63e-07	x
RDW	60SN	indica1422	1	38405003	2.47e-06	x
SDW	60SN	indica1422	1	38405003	9.48e-07	x
PDW	0SN	indica1422	1	38730952	1.3e-05	x
SDW	0SN	indica1422	1	38730952	3.92e-06	x
SDW	60LN	indica1422	1	38730952	5.73e-05	x
PDW	0SN	indica767	1	39148289	5.31096e-06			x
SDW	0SN	indica767	1	39148289	1.47748e-06			x
PDW	60LN	japonica650	1	39287299	6.2045e-06	x
SDW	60LN	japonica650	1	39391168	2.00569e-06	x
PDW	0LN	indica1422	1	39932566	4.21e-05	x
SDW	0LN	indica767	1	41026337	4.16849e-05			x
SDW	60LN	indica767	1	41027773	4.83285e-05			x
PDW	0SN	indica767	1	41102782	4.49989e-05			x
RDW	0SN	indica767	1	41112730	1.28654e-05			x
RDW	0SN	indica1422	1	41975177	1.84e-05	x
RDW	60SN	indica1422	1	42478590	6.36e-05	x
PDW	0SN	japonica650	1	42605764	5.98316e-08	x
RDW	0SN	japonica650	1	42605764	3.27194e-11	x
SDW	0SN	japonica650	1	42605764	6.15054e-07	x
RDW	60SN	indica1422	1	43115433	1.65e-06	x
PDW	60SN	japonica650	2	2897708	2.45961e-05	x
SDW	60SN	japonica650	2	2897708	3.82098e-05	x
RDW	60SN	japonica650	2	2926628	2.14825e-05	x
PDW	0LN	japonica650	2	7042451	4.19913e-06	x
SDW	0LN	japonica650	2	7042451	3.53002e-05	x
RDW	0SN	japonica650	2	7061334	3.19237e-06	x
RDW	0LN	japonica650	2	7214466	4.03882e-07	x
RDW	0SN	japonica650	2	7455139	7.68472e-07	x
RDW	0SN	japonica650	2	7959436	1.12971e-06	x
RDW	60SN	indica767	2	8028769	3.05957e-05			x
RDW	0LN	japonica650	2	9615315	1.27845e-05	x
PDW	60SN	indica767	2	10213983	4.05564e-06			x
RDW	60SN	indica767	2	10213983	2.76501e-05			x
SDW	60SN	indica767	2	10213983	3.82885e-06			x
PDW	0LN	japonica650	2	11521362	1.15727e-05	x
SDW	60SN	japonica375	2	16655898	4.47666e-05			x
RDW	0LN	japonica650	2	19208012	7.67607e-07	x
PDW	60LN	japonica650	2	20317097	2.17572e-05	x
SDW	60LN	japonica650	2	20322261	7.90961e-05	x
PDW	60LN	indica767	2	20536786	4.85273e-05			x
SDW	60LN	indica767	2	20536786	3.76144e-05			x
PDW	60SN	indica1422	2	23188805	2.86e-05	x
SDW	60SN	indica1422	2	23188805	1.51e-05	x
PDW	0SN	indica767	2	23460902	3.28894e-05			x
SDW	0SN	indica767	2	23460902	4.56108e-05			x
RDW	0SN	japonica650	2	23661770	2.84595e-07	x
PDW	60LN	indica767	2	24960535	3.05892e-05			x
SDW	60LN	indica767	2	24960535	2.1013e-05			x
PDW	60LN	japonica650	2	24961108	4.52637e-06	x
RDW	60LN	indica767	2	24979930	9.12638e-05			x
RDW	0SN	indica767	2	25216815	2.48691e-05			x
RDW	0LN	japonica650	2	25800282	1.18376e-06	x
SDW	60LN	japonica650	2	26645591	1.76689e-05	x
PDW	60LN	japonica650	2	26650791	1.30646e-05	x
PDW	60LN	indica1422	2	27549831	4.84e-05	x
RDW	60LN	indica1422	2	27549831	2.24e-05	x
SDW	0LN	indica767	2	27693955	4.30348e-05			x
PDW	0SN	indica1422	2	29617039	1.6e-06	x		x
RDW	0SN	indica1422	2	29617039	5.53e-06	x
SDW	0SN	indica1422	2	29617039	2.14e-06	x
PDW	0LN	indica1422	2	30511268	7.01e-07	x
SDW	0LN	indica1422	2	30537214	3.2e-07	x
PDW	0SN	indica1422	2	30581856	1.39e-07	x
SDW	0SN	indica1422	2	30581856	4.94e-08	x
RDW	0SN	indica1422	2	30629383	2.85e-05	x
PDW	60LN	indica767	2	34973037	2.84781e-05			x
RDW	60LN	indica767	2	34973037	3.10485e-06			x
PDW	0SN	japonica650	2	35229860	4.04174e-05	x
PDW	0LN	indica1422	2	35719975	1.25e-06	x
RDW	60LN	indica1422	2	35854950	2.31e-06	x
SDW	60LN	indica1422	2	35854950	3.07e-06	x
PDW	60LN	indica1422	2	35897261	6.23e-06	x
RDW	0SN	japonica650	3	563348	1.13703e-06	x
RDW	0LN	japonica650	3	1277690	3.05442e-09	x
PDW	0LN	japonica650	3	1284251	1.93967e-06	x
PDW	60LN	japonica650	3	4514029	1.04815e-05	x
SDW	60LN	japonica650	3	4596853	1.72574e-06	x
PDW	0SN	japonica650	3	4974560	1.31579e-06	x		x
RDW	0SN	japonica650	3	4974560	4.75208e-09	x
SDW	0SN	japonica650	3	4974560	7.8545e-06	x		x
RDW	0SN	japonica650	3	5418353	3.97437e-07	x
RDW	0SN	indica767	3	5700069	1.92609e-05			x
PDW	0LN	japonica375	3	6405768	5.07643e-05			x
SDW	0LN	japonica375	3	6405768	1.7222e-05			x
PDW	60LN	japonica650	3	8205738	1.39109e-05	x
SDW	60SN	indica1422	3	9371472	2.27e-05	x
RDW	0SN	japonica650	3	10098111	9.582e-05	x
PDW	60LN	japonica650	3	15190401	5.15782e-05	x
RDW	60SN	japonica650	3	15335022	4.54188e-06	x
SDW	60SN	japonica650	3	15335022	1.004e-05	x
PDW	60SN	japonica650	3	15360190	1.33223e-05	x
PDW	0LN	japonica375	3	15495014	1.49386e-05			x
RDW	0LN	japonica375	3	15495014	7.91904e-05			x
SDW	0LN	japonica375	3	15495014	2.94492e-05			x
RDW	0LN	indica1422	3	16698809	8.67e-05	x
PDW	0LN	indica1422	3	16731270	1.45e-05	x
PDW	0SN	indica767	3	17949059	1.95403e-06			x
SDW	0SN	indica767	3	17949059	1.09573e-06			x
SDW	60SN	japonica375	3	18882027	6.67781e-05			x
RDW	60LN	japonica375	3	18964496	1.36874e-05			x
PDW	60LN	japonica375	3	18995566	4.77717e-05			x
SDW	60SN	japonica375	3	19655486	4.67791e-05			x
RDW	60LN	japonica375	3	20314298	5.34193e-05			x
SDW	0LN	japonica375	3	20584409	6.36033e-05			x
SDW	60SN	japonica375	3	20807561	4.39334e-05			x
SDW	0SN	japonica375	3	22578211	2.17357e-05			x
PDW	0SN	japonica375	3	22667000	1.00364e-05			x
RDW	60LN	indica767	3	23985141	5.27886e-05			x
RDW	60LN	indica767	3	25131817	1.66419e-05			x
PDW	0LN	indica767	3	27643535	2.4257e-05			x
RDW	0LN	indica767	3	27671560	3.68949e-05			x
PDW	0LN	japonica650	3	31365322	7.27131e-06	x
SDW	0SN	japonica650	3	31365322	2.74614e-05	x
SDW	0LN	japonica650	3	31398289	1.37406e-05	x
PDW	0SN	japonica650	3	31447616	1.51904e-05	x
PDW	0SN	japonica650	3	32439426	1.09574e-05	x
RDW	0SN	japonica650	3	32447145	4.82384e-06	x
SDW	0SN	japonica650	3	32450256	4.39291e-05	x
SDW	0LN	indica1422	3	33346597	1.38e-05	x
SDW	0LN	japonica650	3	34109670	6.52203e-06	x
PDW	0LN	japonica650	3	34174247	5.32744e-07	x
PDW	0LN	indica767	3	35495246	2.14311e-05	x		x
RDW	0SN	japonica650	3	35504401	1.12135e-06	x
RDW	0SN	indica1422	3	36112323	3.7e-06	x
PDW	0SN	indica1422	3	36120252	2.18e-06	x
SDW	0SN	indica1422	3	36120252	4e-06	x
RDW	0SN	japonica650	3	36413012	4.7412e-11	x
SDW	0SN	indica767	4	266736	1.33668e-05			x
RDW	0SN	indica767	4	269742	2.06073e-05			x
PDW	0SN	indica767	4	323009	1.20803e-05			x
RDW	60SN	japonica650	4	2385846	7.64832e-05	x
RDW	60SN	japonica650	4	2426617	3.55696e-05	x
RDW	0LN	indica767	4	3864677	4.23311e-05			x
RDW	60SN	indica767	4	12582612	2.96085e-05			x
RDW	60SN	indica1422	4	13410983	2.81e-05	x
RDW	60LN	japonica375	4	13562484	4.07211e-05			x
RDW	0LN	indica1422	4	15922142	1.35e-05	x
PDW	0SN	indica767	4	16628797	9.27381e-06			x
RDW	0SN	indica767	4	16628797	2.75953e-06			x
RDW	60LN	indica767	4	17116955	7.898e-06			x
PDW	0LN	indica767	4	17752633	9.13189e-06			x
RDW	0LN	indica767	4	17752633	2.08362e-05			x
SDW	0LN	indica767	4	17752633	3.85361e-05			x
RDW	0SN	japonica650	4	18488221	5.95488e-07	x
SDW	60LN	indica1422	4	19015893	3.57e-05	x
PDW	60LN	indica1422	4	19022763	4.12e-05	x
RDW	60LN	indica767	4	19933152	1.71968e-07	x		x
SDW	0LN	indica1422	4	20368242	9.82e-06	x
PDW	0SN	indica767	4	21319043	4.52375e-06			x
SDW	0SN	indica767	4	21319043	4.40595e-06			x
PDW	0SN	japonica375	4	23491061	1.58337e-06			x
SDW	0SN	japonica375	4	23491061	9.24612e-07			x
SDW	60LN	indica1422	4	24517481	5.43e-05	x
PDW	60LN	indica1422	4	24536484	2.25e-05	x
RDW	60LN	indica1422	4	24802774	5.18e-05	x
PDW	60LN	indica767	4	29521952	3.58999e-05			x
RDW	60LN	indica767	4	29521952	1.83681e-05			x
PDW	0SN	japonica650	4	30514855	2.02304e-05	x
SDW	0SN	japonica650	4	30517483	6.73189e-05	x
PDW	0LN	japonica650	4	30723159	7.28035e-05	x
RDW	0SN	japonica650	4	30886641	3.05767e-17	x
SDW	60SN	japonica650	4	31063198	5.70942e-05	x
PDW	0LN	japonica650	4	31071710	2.58369e-07	x
SDW	0LN	japonica650	4	31071710	7.65391e-06	x
RDW	0LN	japonica650	4	31090764	6.55379e-07	x
PDW	0SN	japonica650	4	31134900	7.69919e-07	x
SDW	0SN	japonica650	4	31134900	1.06578e-06	x
RDW	0LN	indica767	4	31137413	5.8485e-05			x
SDW	60LN	indica767	4	31260155	8.29489e-05			x
RDW	60LN	indica767	4	31490255	6.84451e-07			x
PDW	60SN	japonica375	4	31525261	6.45346e-05			x
SDW	60SN	japonica375	4	31525261	5.85565e-05			x
PDW	60LN	japonica650	4	32853573	2.36481e-06	x
SDW	60LN	japonica650	4	32863236	2.59189e-06	x
RDW	0LN	japonica650	4	33455201	3.73675e-06	x
SDW	0LN	japonica650	5	574640	2.00371e-05	x
SDW	0LN	japonica650	5	1124636	3.95049e-05	x
RDW	0LN	japonica650	5	2223651	9.43336e-06	x
SDW	0LN	japonica650	5	3042920	3.85737e-05	x
PDW	60LN	indica1422	5	4775793	3.41e-08	x
SDW	60LN	indica1422	5	4830369	6.07e-07	x
RDW	60LN	indica1422	5	4880102	3.36e-08	x
PDW	60LN	indica1422	5	5117290	3.76e-09	x
RDW	60LN	indica1422	5	5117290	8.64e-09	x
SDW	60LN	indica1422	5	5117290	3.36e-08	x
RDW	60SN	indica1422	5	6464019	7.25e-05	x
RDW	0SN	indica1422	5	7560558	5.15e-05	x
RDW	60LN	indica1422	5	16124601	2.66e-05	x
SDW	60LN	indica1422	5	16157981	8.99e-05	x
SDW	60LN	indica1422	5	18927894	8.07e-06	x
PDW	60LN	indica1422	5	18933080	4.49e-05	x
RDW	0SN	japonica375	5	21591128	2.69811e-06			x
SDW	0SN	japonica375	5	21591128	1.85566e-06			x
RDW	60SN	japonica650	5	21591128	1.84313e-05	x
RDW	0LN	japonica375	5	21853687	2.0007e-06			x
PDW	0SN	indica1422	5	23938404	4.15e-05	x
SDW	0SN	indica1422	5	23938404	3.15e-05	x
SDW	0LN	indica1422	5	26854960	2.59e-06	x
PDW	0LN	japonica375	6	1463778	4.62759e-05			x
RDW	0SN	indica1422	6	4965274	6.69e-07	x
SDW	0SN	indica1422	6	4965274	4.7e-06	x
PDW	0SN	indica1422	6	4991438	6.71e-06	x
RDW	60LN	indica767	6	6237427	2.55547e-07			x
RDW	0SN	japonica650	6	7988536	6.82973e-05	x
PDW	0LN	japonica650	6	8620664	1.08594e-06	x
RDW	0LN	japonica650	6	19753742	3.1487e-05	x
PDW	0LN	japonica650	6	21982406	6.79596e-06	x
PDW	60SN	japonica650	6	21982406	5.92459e-06	x
SDW	0LN	japonica650	6	21982406	3.03086e-05	x
SDW	60SN	japonica650	6	21982406	3.01865e-06	x
RDW	0SN	indica1422	6	23069860	8.94e-06	x
RDW	60SN	japonica650	6	27924599	3.85428e-05	x
SDW	0SN	japonica650	6	29558849	4.42874e-05	x
PDW	0SN	japonica375	6	30508855	3.43589e-05			x
SDW	0SN	japonica375	6	30516363	6.54842e-05			x
SDW	0LN	japonica375	7	692226	1.48433e-05			x
SDW	0SN	japonica375	7	866068	9.1243e-05			x
PDW	60LN	indica767	7	6237384	1.29878e-05			x
SDW	60LN	indica767	7	6237384	1.20145e-05			x
PDW	0SN	indica767	7	6311218	1.54982e-05			x
SDW	0SN	indica767	7	6311218	1.00007e-05			x
PDW	60SN	indica767	7	6339499	5.35067e-06			x
RDW	60SN	indica767	7	6342912	6.7686e-06			x
SDW	60SN	indica767	7	6342912	1.38321e-06			x
PDW	0SN	japonica650	7	6373393	6.66908e-05	x
RDW	0SN	japonica650	7	6373393	3.54834e-05	x
PDW	0LN	indica1422	7	6660973	9.51e-06	x
RDW	0LN	indica1422	7	6660973	2.71e-05	x
SDW	0LN	indica1422	7	6687365	3.04e-05	x
RDW	0LN	japonica650	7	15909454	4.49706e-05	x
SDW	60SN	japonica650	7	16804536	5.29042e-05	x
RDW	60SN	japonica650	7	16842639	2.96663e-05	x
PDW	60LN	japonica650	7	19618418	3.14996e-05	x
PDW	0LN	japonica650	7	19751104	2.9448e-05	x
RDW	0LN	japonica650	7	20441559	3.15645e-05	x
SDW	60SN	japonica650	7	20441559	5.53511e-05	x
PDW	0LN	japonica650	7	20603914	1.12585e-06	x
SDW	0LN	japonica650	7	20603914	7.17644e-07	x
SDW	60LN	japonica650	7	20611323	4.15489e-06	x
SDW	0LN	japonica375	7	21267067	2.94242e-05			x
SDW	60LN	indica1422	7	21520190	1.33e-05	x
RDW	0SN	japonica650	7	21668127	4.95224e-05	x
RDW	0SN	indica767	7	21697448	1.63412e-05			x
SDW	0LN	indica1422	7	21780181	5.34e-05	x
PDW	60SN	japonica650	7	22705515	5.68916e-06	x
SDW	60SN	japonica650	7	22705515	3.44604e-06	x
RDW	0LN	japonica650	7	22706586	7.49751e-07	x
PDW	0LN	japonica650	7	22825296	1.272e-05	x
SDW	0LN	japonica650	7	22825296	2.16893e-05	x
RDW	0LN	japonica650	7	23997781	1.98936e-05	x
SDW	60LN	indica767	7	24061700	4.04639e-05			x
RDW	60LN	japonica650	7	26301442	7.45136e-06	x
RDW	0LN	indica767	7	26366939	4.71037e-06			x
PDW	0LN	indica767	7	26372241	4.25478e-07			x
SDW	0LN	indica767	7	26372241	4.78594e-07			x
PDW	0LN	indica1422	7	28822526	1.14e-05	x
SDW	0LN	indica1422	7	28822526	8.87e-05	x
SDW	0LN	japonica375	7	29644019	6.97567e-06			x
PDW	0SN	japonica650	8	573918	1.49741e-06	x		x
SDW	0SN	japonica650	8	573918	2.97647e-06	x		x
RDW	0SN	japonica650	8	598215	1.63394e-07	x
RDW	60SN	japonica650	8	598215	5.49385e-05	x
PDW	60LN	indica767	8	1561252	3.48604e-07			x
SDW	60LN	indica767	8	1561252	5.32617e-07			x
RDW	0SN	japonica650	8	1697621	1.12388e-06	x
PDW	0SN	japonica650	8	2245176	1.83137e-05	x
RDW	0SN	japonica650	8	2245176	3.41706e-07	x
RDW	0SN	japonica650	8	3020828	7.22374e-07	x
PDW	0SN	japonica650	8	3033701	5.14722e-05	x
RDW	60LN	japonica650	8	5582305	6.36661e-05	x
RDW	60SN	japonica650	8	6224456	6.16304e-05	x
RDW	0LN	japonica650	8	16404549	9.52477e-06	x
PDW	60SN	japonica650	8	17115931	8.21428e-06	x
SDW	60SN	japonica650	8	17115931	4.99211e-06	x
RDW	0SN	indica767	8	17516275	8.19901e-05			x
RDW	60LN	indica767	8	17516275	3.93217e-13			x
SDW	60LN	indica767	8	17516275	7.36499e-05			x
PDW	60LN	indica767	8	17532061	3.59408e-07			x
PDW	0SN	indica1422	8	17642431	2.18e-05	x
PDW	60SN	indica1422	8	19668013	3.25e-05	x
SDW	60SN	indica1422	8	19668013	3.29e-05	x
PDW	60SN	japonica650	8	19870208	1.73865e-05	x
SDW	60SN	japonica650	8	19870208	1.76957e-05	x
PDW	60LN	japonica650	8	20602044	1.17453e-05	x
RDW	0LN	indica767	8	20623565	2.39308e-05			x
RDW	60LN	japonica650	8	20939803	4.47054e-06	x
RDW	60LN	japonica650	8	21277870	6.70383e-06	x
PDW	60LN	japonica650	8	21285440	9.03853e-05	x
RDW	0SN	indica767	8	24877541	5.51794e-06			x
SDW	0LN	japonica375	8	25343549	9.18855e-05			x
PDW	0LN	japonica375	8	25349735	9.78495e-05			x
SDW	0LN	japonica650	8	26899885	6.53138e-05	x
PDW	0LN	indica1422	8	27369836	3.56e-05	x
RDW	0LN	indica1422	8	27482059	9.06e-06	x
PDW	0SN	indica767	8	27634438	1.23493e-05	x		x
SDW	0SN	indica767	8	27634438	2.21876e-05	x		x
RDW	0SN	indica767	8	27663714	7.30452e-06	x		x
RDW	60LN	indica767	8	28018123	5.75587e-05			x
SDW	60SN	indica1422	8	28274986	6.95e-05	x
PDW	0SN	japonica375	9	10331478	3.46361e-06			x
RDW	0SN	japonica375	9	10331478	6.87802e-06			x
SDW	0SN	japonica375	9	10331478	5.09165e-06			x
PDW	0LN	indica1422	9	12272419	4.43e-05	x
PDW	0SN	indica767	9	12305834	4.37601e-05			x
SDW	0SN	indica767	9	12305834	1.74286e-05			x
PDW	60LN	indica1422	9	12316555	3.21e-06	x
SDW	60LN	indica1422	9	12316555	3.86e-07	x
SDW	0SN	indica1422	9	12520972	6.68e-05	x
PDW	0SN	indica1422	9	22522023	8.67e-06	x
SDW	0SN	indica1422	9	22522023	1.05e-05	x
PDW	0LN	indica1422	9	22534981	1.32e-05	x
SDW	0LN	indica1422	9	22534981	1.04e-06	x
SDW	60SN	japonica650	10	8320655	7.96046e-05	x
PDW	0SN	japonica650	10	8772541	1.22231e-05	x
RDW	0SN	japonica650	10	9079616	3.17501e-05	x
RDW	0SN	japonica650	10	10111705	2.42225e-05	x
PDW	60SN	indica1422	10	14352354	2.12e-05	x
RDW	60SN	indica1422	10	14401341	8.57e-06	x
SDW	60SN	indica1422	10	14401341	1.2e-05	x
PDW	0SN	indica767	10	14679756	3.60728e-05			x
SDW	0SN	indica767	10	14679756	2.15497e-05			x
SDW	0SN	japonica650	10	17910206	1.39277e-05	x
RDW	60SN	japonica650	10	17914786	2.83389e-05	x
PDW	0SN	japonica650	10	17943196	1.44449e-05	x
RDW	0SN	japonica650	10	17943196	7.90844e-05	x
SDW	0LN	japonica650	10	18157987	8.57094e-07	x
PDW	60LN	japonica650	10	18437230	6.94925e-05	x
PDW	0LN	japonica375	10	18439213	4.7615e-05			x
SDW	0LN	japonica375	10	18439213	8.71038e-06	x		x
SDW	60LN	japonica650	10	18445669	4.00301e-05	x
PDW	60SN	japonica650	10	19003197	1.88013e-05	x
SDW	60SN	japonica650	10	19003197	1.5771e-05	x
RDW	0SN	indica767	10	19060846	2.57548e-05			x
RDW	0SN	japonica650	10	20887546	2.15416e-05	x
PDW	60LN	japonica650	10	20927774	7.96836e-06	x
PDW	60SN	japonica650	10	20949494	3.9034e-05	x
RDW	60LN	japonica650	10	20993494	1.70634e-06	x
RDW	0SN	japonica650	10	21156007	8.12501e-05	x
RDW	60SN	japonica650	10	21156007	2.85256e-05	x
PDW	0SN	japonica650	10	21163534	1.12293e-05	x
SDW	0SN	japonica650	10	21163534	7.52564e-06	x
PDW	0SN	indica767	10	21945063	3.23593e-06			x
SDW	0SN	indica767	10	21953623	2.3162e-06			x
PDW	0SN	japonica650	11	738744	2.6279e-05	x
RDW	0SN	japonica650	11	738744	1.30249e-05	x
SDW	0SN	japonica650	11	738744	4.87671e-05	x
SDW	0SN	japonica375	11	1951735	1.09622e-06			x
RDW	0SN	japonica650	11	1982641	2.46936e-05	x
PDW	0SN	japonica650	11	2011305	2.48295e-05	x
SDW	0SN	japonica650	11	2011305	3.78974e-05	x
SDW	0SN	japonica650	11	2192646	5.47642e-05	x
SDW	0SN	japonica650	11	2262995	3.81096e-05	x
RDW	0SN	indica1422	11	2598753	2.9e-05	x
PDW	0SN	japonica650	11	8943295	1.44879e-05	x
SDW	0SN	japonica650	11	8943295	1.35296e-05	x
RDW	60SN	japonica650	11	9034934	8.10229e-06	x
PDW	0SN	japonica650	11	10549515	1.38125e-05	x
RDW	0SN	japonica650	11	10549515	7.73486e-05	x
SDW	0SN	japonica650	11	10549515	1.27788e-05	x
RDW	60SN	japonica650	11	10622417	7.89335e-06	x
PDW	0SN	japonica650	11	16298453	1.43571e-05	x
RDW	60SN	japonica650	11	16298453	8.3234e-06	x
SDW	0SN	japonica650	11	16298453	1.32467e-05	x
RDW	0SN	japonica650	11	16444184	2.95882e-06	x
SDW	60LN	japonica650	11	16526677	2.14403e-05	x
PDW	60LN	japonica650	11	16707069	8.5549e-06	x
SDW	60LN	japonica650	11	17183719	2.34062e-05	x
PDW	60LN	japonica375	11	18139284	5.6653e-06			x
SDW	60LN	japonica375	11	18139284	6.47662e-06			x
RDW	60LN	japonica375	11	18227033	5.77069e-06			x
PDW	0SN	indica1422	11	18320736	7.06e-05	x
RDW	0SN	indica1422	11	18320736	1.24e-05	x
PDW	60SN	japonica375	11	18487074	1.78423e-05			x
SDW	60SN	japonica375	11	18487074	9.83888e-06			x
RDW	60SN	japonica375	11	18570976	6.04127e-06			x
SDW	0SN	japonica650	11	21316790	1.42322e-05	x
RDW	0SN	japonica650	11	21406182	1.28635e-05	x
RDW	0SN	japonica650	11	22995529	1.57448e-05	x
PDW	0SN	japonica650	11	22998086	2.72714e-05	x
SDW	0SN	japonica650	11	22998086	3.18706e-05	x
SDW	0LN	indica1422	11	24740184	7.95e-05	x
PDW	60LN	indica1422	11	24749827	2.5e-05	x
RDW	0SN	japonica650	11	26824120	2.549e-05	x
RDW	0LN	indica767	12	1167933	8.10906e-06			x
PDW	0LN	indica767	12	3659537	2.78204e-05			x
SDW	0LN	indica767	12	3659537	2.28561e-05			x
SDW	0SN	indica1422	12	8856501	9.41e-05	x
RDW	0SN	japonica650	12	9069193	4.80582e-05	x
PDW	60SN	indica767	12	10444635	1.99923e-06			x
SDW	60SN	indica767	12	10444635	8.33937e-07			x
SDW	60SN	indica767	12	12105154	3.26551e-05			x
PDW	60SN	indica767	12	12617859	2.06967e-06			x
RDW	0SN	japonica375	12	13929706	1.88266e-06			x
PDW	60SN	indica767	12	13943634	2.6779e-05			x
PDW	0SN	japonica375	12	14179629	6.04293e-05			x
PDW	60SN	indica767	12	14237272	8.81522e-06			x
SDW	60SN	indica767	12	14267086	2.1549e-06			x
RDW	0SN	japonica375	12	14500091	1.15789e-05			x
PDW	0SN	japonica375	12	14718624	1.33365e-05			x
SDW	0SN	japonica375	12	14763816	2.02447e-05			x
PDW	0LN	japonica375	12	15788093	4.42521e-05			x
SDW	0LN	japonica375	12	15788093	2.99389e-05			x
RDW	0SN	japonica650	12	18004168	1.92906e-06	x
RDW	0SN	japonica650	12	19973007	2.15977e-05	x
RDW	0LN	indica767	12	21874635	1.69165e-05			x
PDW	60SN	indica1422	12	26759462	2.43e-06	x
RDW	60SN	indica1422	12	26759462	4.69e-06	x
SDW	60SN	indica1422	12	26759462	2.79e-06	x
RDW	0SN	japonica650	12	27087086	1.51624e-05	x
indica	RePDW	LN-60Na/SN-60Na	3	25687022	2.83775e-10	x		x
japonica	RePDW	LN-60Na/LN-0Na	4	4403318	1.56093e-06	x		x
japonica	RePDW	LN-60Na/LN-0Na	8	26569164	7.25351e-06	x		x

## Sheet: TotalDetectedQTL
Supplement for manuscript entitled “Identification of quantitative trait loci controlling nitrogen use efficiency-related traits in rice at the seedling stage under salt condition by genome-wide association study”
	Table S3b. List of QTLs detected by two experiments
	Trait	Treatment	Chromosome	Position	Pvalue	2391G	1332G1	1332G2	Appearance
Whole	PDW	SN-0Na	1	29822571	2.7324e-05	x		x	2	29829464	6.71688e-05						x
Whole	PDW	SN-0Na	3	33327465	3.66196e-06		x	x	2	33327465	9.63779e-06	33346597	1.3059e-05				x
Whole	PDW	SN-0Na	3	35608381	3.44225e-06		x	x	2	35601594	8.01214e-05	35608381	8.07267e-05				x
Whole	PDW	SN-0Na	5	21591128	1.65193e-06	x	x	x	3	21572037	9.83208e-05	21591128	9.05654e-05	21591128	2.56111e-05		xx
Whole	PDW	SN-0Na	7	6200245	1.13204e-05		x	x	2	6200245	4.17374e-05	6311218	2.89593e-05				x
Whole	PDW	SN-0Na	8	27507063	1.26663e-06		x	x	2	27507063	1.47796e-05	27634438	8.11146e-06				x
Whole	SDW	SN-0Na	1	29822571	2.08277e-05	x		x	2	29829464	9.69834e-05						x
Whole	SDW	SN-0Na	3	33327465	2.56451e-06		x	x	2	33294045	1.03067e-05	33327465	7.11705e-06				x
Whole	SDW	SN-0Na	5	21591128	1.57808e-06	x	x	x	3	21572037	9.68984e-05	21591128	6.25728e-05	21591128	3.50699e-05		xx
Whole	SDW	SN-0Na	8	27507063	1.16169e-06		x	x	2	27507063	1.84675e-05	27634438	1.50579e-05				x
Whole	RDW	SN-0Na	1	41096834	6.01605e-06		x	x	2	41096834	5.52074e-05	41112730	2.44968e-05				x
Whole	RDW	SN-0Na	8	27640269	6.47391e-06	x	x	x	3	27507063	2.84355e-05	27507063	1.42362e-05	27602390	7.71341e-05		xx
Whole	PDW	LN-0Na	7	26352042	6.57068e-06		x	x	2	26352042	7.82501e-05	26373088	1.6441e-05				x
Whole	SDW	LN-0Na	4	23135184	2.71481e-05	x	x	x	3	23119652	4.30382e-05	23312468	3.98045e-05	23312468	4.72225e-05		xx
Whole	SDW	LN-0Na	7	20440198	1.82875e-06	x	x	x	3	20440198	1.97593e-05	20440198	6.71148e-05	20572678	1.62142e-05		xx
Whole	RDW	LN-0Na	10	14391386	7.14406e-06		x	x	2	14391386	8.68416e-05	14530726	6.58454e-05				x
Whole	SRR	LN-0Na	4	28212797	4.40401e-08	x	x	x	3	28106019	2.9416e-05	28106019	6.30355e-06	28131297	6.06256e-06		xx
Whole	SRR	LN-0Na	12	3395136	4.45628e-07	x	x	x	3	3337026	1.56062e-05	3395136	1.69768e-05	3395136	1.9196e-05		xx
Whole	PDW	SN-60Na	1	23013091	1.27458e-06		x	x	2	22921169	7.98695e-05	23013091	2.52599e-06				x
Whole	PDW	SN-60Na	7	6226107	2.42315e-06		x	x	2	6307567	2.12512e-05	6339499	5.88222e-06				x
Whole	SDW	SN-60Na	7	6307567	9.42294e-07		x	x	2	6307567	1.8206e-05	6339499	7.20117e-06				x
Whole	RDW	SN-60Na	2	23177834	2.80147e-07		x	x	2	23177834	7.99662e-05	23188805	1.39275e-05				x
Whole	SRR	SN-60Na	6	24725704	1.30408e-06	x	x	x	3	24638396	1.63698e-05	24725704	6.36721e-05				xx
Whole	SRR	SN-60Na	7	20705889	1.57325e-05		x	x	2	20054748	2.00355e-05						x
Whole	PDW	LN-60Na	9	12272419	1.41986e-05	x	x	x	3	12316555	1.99013e-05	12526985	7.3587e-05	12539493	9.31659e-05		xx
Whole	SRR	LN-60Na	5	18406533	3.51571e-06		x	x	2	18573656	3.40945e-05	18649356	7.26476e-05				x
Whole	SRR	LN-60Na	9	1602896	7.56634e-06		x	x	2	1401804	2.59353e-05	1662031	2.71942e-05				x
Whole	RePDW	SN-60Na/SN-0Na	2	29744672	2.66727e-05		x	x	2	29597195	2.00867e-05	29744672	5.55062e-05				x
Whole	RePDW	SN-60Na/SN-0Na	12	14854155	9.1135e-06		x	x	2	14881126	6.48361e-05	14898818	9.54829e-05				x
Whole	RePDW	SN-60Na/SN-0Na	12	15112248	1.74049e-05		x	x	2	15142136	2.89362e-05	15142136	7.44579e-05				x
Whole	RePDW	LN-60Na/LN-0Na	4	1740659	1.69061e-06		x	x	2	1718456	5.52393e-05	1740659	9.32728e-06				x
Whole	RePDW	LN-60Na/LN-0Na	4	4298186	1.45603e-05	x	x	x	3	4274377	8.43513e-05	4402198	3.5284e-05	4423707	4.8103e-05		xx
						12	30
	Subpopulation	Trait	Chromosome	Position	Pvalue		EXP1	EXP2									EXP1
indica	RePDW	LN-60Na/SN-60Na	3	25687022	2.83775e-10		x	x		25368216	2.05023e-05						x
japonica	RePDW	LN-60Na/LN-0Na	4	4403318	1.56093e-06		x	x		4610771	4.53499e-05						x
japonica	RePDW	LN-60Na/LN-0Na	8	26569164	7.25351e-06		x	x		26398386	9.10897e-06						x
indica	PDW	SN-60Na	1	29517723	1.26933e-06		x	x		29829464	2.1e-08						x
indica	RDW	SN-60Na	1	29517723	2.9404e-05		x	x		29490895	4.56e-07						x
indica	SDW	SN-60Na	1	29517723	8.0802e-07		x	x		29473231	3.58e-06						x
indica	PDW	SN-0Na	1	29612773	1.15548e-05		x	x		29364232	1.27e-06						x
indica	SDW	SN-0Na	1	29612773	1.04465e-05		x	x		29461144	4.4e-06						x
indica	SDW	SN-0Na	1	30991676	7.13e-06		x	x		31049302	3.19398e-05						x
indica	PDW	SN-60Na	1	33808595	1.46e-05		x	x		33910854	4.27499e-05						x
indica	SDW	SN-60Na	1	33808595	1.83e-05		x	x		33440863	3.72576e-05						x
indica	SDW	SN-0Na	1	37614990	1.33843e-05		x	x		37618621	4.41e-05						x
indica	PDW	SN-0Na	2	29617039	1.6e-06		x	x		30060388	3.49935e-05						x
japonica	PDW	SN-0Na	3	4974560	1.31579e-06		x	x		4782500	3.77468e-05						x
japonica	SDW	SN-0Na	3	4974560	7.8545e-06		x	x		4643795	3.62671e-06						x
indica	PDW	LN-0Na	3	35495246	2.14311e-05		x	x		35495246	2.14311e-05						x
indica	RDW	LN-60Na	4	19933152	1.71968e-07		x	x		19653348	2.99e-06						x
japonica	PDW	SN-0Na	8	573918	1.49741e-06		x	x		550708	1.32409e-05						x
japonica	SDW	SN-0Na	8	573918	2.97647e-06		x	x		550708	9.91398e-06						x
indica	PDW	SN-0Na	8	27602390	1.43e-05		x	x		27634438	1.23493e-05						x
indica	RDW	SN-0Na	8	27602390	5.92e-06		x	x		27663714	7.30452e-06						x
indica	SDW	SN-0Na	8	27602390	2.47e-05		x	x		27634438	2.21876e-05						x
japonica	SDW	LN-0Na	10	18157987	8.57094e-07		x	x		18439213	8.71038e-06						x
																	10

## Sheet: List55QTLs
Supplement for manuscript entitled “Identification of quantitative trait loci controlling nitrogen use efficiency-related traits in rice at the seedling stage under salt condition by genome-wide association study”
Table S4. Detected QTLs by GWAS for SDW, RDW, PDW, SRR, and relative PDW under different conditions of N and NaCl concentrations
No.	QTL	Trait	Treatment	Panels	Chromosome	Peak position	Pvalue
1	qPDWNS1.1	PDW	SN-60Na	whole	1	23013091	1.27458e-06
2	qPDWNS1.2	PDW	SN-60Na	indica	1	29517723	1.26933e-06
3	qPDWNS1.3	PDW	SN-0Na	indica	1	29612773	1.15548e-05
4	qPDWNS1.4	PDW	SN-0Na	whole	1	29822571	2.7324e-05
5	qPDWNS1.5	PDW	SN-60Na	indica	1	33808595	1.46e-05
6	qPDWNS2.1	PDW	SN-0Na	indica	2	29617039	1.6e-06
7	qPDWNS3.1	PDW	SN-0Na	japonica	3	4974560	1.31579e-06
8	qPDWNS3.2	PDW	SN-0Na	whole	3	33327465	3.66196e-06
9	qPDWNS3.3	PDW	LN-0Na	indica	3	35495246	2.14311e-05
10	qPDWNS3.4	PDW	SN-0Na	whole	3	35608381	3.44225e-06
11	qPDWNS5.1	PDW	SN-0Na	whole	5	21591128	1.65193e-06
12	qPDWNS7.1	PDW	SN-0Na	whole	7	6200245	1.13204e-05
13	qPDWNS7.2	PDW	SN-60Na	whole	7	6226107	2.42315e-06
14	qPDWNS7.3	PDW	LN-0Na	whole	7	26352042	6.57068e-06
15	qPDWNS8.1	PDW	SN-0Na	japonica	8	573918	1.49741e-06
16	qPDWNS8.2	PDW	SN-0Na	whole	8	27507063	1.26663e-06
17	qPDWNS8.3	PDW	SN-0Na	indica	8	27602390	1.43e-05
18	qPDWNS9.1	PDW	LN-60Na	whole	9	12272419	1.41986e-05
19	qRDWNS1.1	RDW	SN-60Na	indica	1	29517723	2.9404e-05
20	qRDWNS1.2	RDW	SN-0Na	whole	1	41096834	6.01605e-06
21	qRDWNS2.1	RDW	SN-60Na	whole	2	23177834	2.80147e-07
22	qRDWNS4.1	RDW	LN-60Na	indica	4	19933152	1.71968e-07
23	qRDWNS8.1	RDW	SN-0Na	indica	8	27602390	5.92e-06
24	qRDWNS8.2	RDW	SN-0Na	whole	8	27640269	6.47391e-06
25	qRDWNS10.1	RDW	LN-0Na	whole	10	14391386	7.14406e-06
26	qRePDWNS2.1	RePDW	SN-60Na/SN-0Na	whole	2	29744672	2.66727e-05
27	qRePDWNS3.1	RePDW	LN-60Na/SN-60Na	indica	3	25687022	2.83775e-10
28	qRePDWNS4.1	RePDW	LN-60Na/LN-0Na	whole	4	1740659	1.69061e-06
29	qRePDWNS4.2	RePDW	LN-60Na/LN-0Na	whole	4	4298186	1.45603e-05
30	qRePDWNS4.3	RePDW	LN-60Na/LN-0Na	japonica	4	4403318	1.56093e-06
31	qRePDWNS8.1	RePDW	LN-60Na/LN-0Na	japonica	8	26569164	7.25351e-06
32	qRePDWNS12.1	RePDW	SN-60Na/SN-0Na	whole	12	14854155	9.1135e-06
33	qRePDWNS12.2	RePDW	SN-60Na/SN-0Na	whole	12	15112248	1.74049e-05
34	qSDWNS1.1	SDW	SN-60Na	indica	1	29517723	8.0802e-07
35	qSDWNS1.2	SDW	SN-0Na	indica	1	29612773	1.04465e-05
36	qSDWNS1.3	SDW	SN-0Na	whole	1	29822571	2.08277e-05
37	qSDWNS1.4	SDW	SN-0Na	indica	1	30991676	7.13e-06
38	qSDWNS1.5	SDW	SN-60Na	indica	1	33808595	1.83e-05
39	qSDWNS1.6	SDW	SN-0Na	indica	1	37614990	1.33843e-05
40	qSDWNS3.1	SDW	SN-0Na	japonica	3	4974560	7.8545e-06
41	qSDWNS3.2	SDW	SN-0Na	whole	3	33327465	2.56451e-06
42	qSDWNS4.1	SDW	LN-0Na	whole	4	23135184	2.71481e-05
43	qSDWNS5.1	SDW	SN-0Na	whole	5	21591128	1.57808e-06
44	qSDWNS7.1	SDW	SN-60Na	whole	7	6307567	9.42294e-07
45	qSDWNS7.2	SDW	LN-0Na	whole	7	20440198	1.82875e-06
46	qSDWNS8.1	SDW	SN-0Na	japonica	8	573918	2.97647e-06
47	qSDWNS8.2	SDW	SN-0Na	whole	8	27507063	1.16169e-06
48	qSDWNS8.3	SDW	SN-0Na	indica	8	27602390	2.47e-05
49	qSDWNS10.1	SDW	LN-0Na	japonica	10	18157987	8.57094e-07
50	qSRRNS4.1	SRR	LN-0Na	whole	4	28212797	4.40401e-08
51	qSRRNS5.1	SRR	LN-60Na	whole	5	18406533	3.51571e-06
52	qSRRNS6.1	SRR	SN-60Na	whole	6	24725704	1.30408e-06
53	qSRRNS7.1	SRR	SN-60Na	whole	7	20705889	1.57325e-05
54	qSRRNS7.1	SRR	LN-60Na	whole	9	1602896	7.56634e-06
55	qSRRNS12.1	SRR	LN-0Na	whole	12	3395136	4.45628e-07

## Sheet: 12 iQTLs
Supplement for manuscript entitled “Identification of quantitative trait loci controlling nitrogen use efficiency-related traits in rice at the seedling stage under salt condition by genome-wide association study”
Table S5. Important QTLs by GWAS for SDW, RDW, PDW, SRR, and relative PDW under different conditions of N and NaCl concentrations
No.	QTL	Trait	Treatment	Panels	Chromosome	Peak position	Pvalue
1	qRDWNS2.1	RDW	SN-60Na	whole	2	23177834	2.80147e-07
2	qPDWNS3.2	PDW	SN-0Na	whole	3	33327465	3.66196e-06
3	qSDWNS3.2	SDW	SN-0Na	whole	3	33327465	2.56451e-06
4	qPDWNS3.4	PDW	SN-0Na	whole	3	35608381	3.44225e-06
5	qPDWNS7.1	PDW	SN-0Na	whole	7	6200245	1.13204e-05
6	qPDWNS7.2	PDW	SN-60Na	whole	7	6226107	2.42315e-06
7	qSDWNS7.1	SDW	SN-60Na	whole	7	6307567	9.42294e-07
8	qPDWNS7.3	PDW	LN-0Na	whole	7	26352042	6.57068e-06
9	qPDWNS8.2	PDW	SN-0Na	whole	8	27507063	1.26663e-06
10	qSDWNS8.2	SDW	SN-0Na	whole	8	27507063	1.16169e-06
11	qRDWNS8.2	RDW	SN-0Na	whole	8	27640269	6.47391e-06
12	qPDWNS9.1	PDW	LN-60Na	whole	9	12272419	1.41986e-05

## Sheet: Genesin12iQTLs
Supplement for manuscript entitled “Identification of quantitative trait loci controlling nitrogen use efficiency-related traits in rice at the seedling stage under salt condition by genome-wide association study”
Table S6. All genes located inside 12 important QTLs by GWAS for SDW, RDW, PDW, SRR, and relative PDW under different conditions of N and NaCl concentrations
Genes	CDS Coordinates (5'-3')	Gene Product Name
qRDWNS2.1
LOC_Os02g38170	23098046-23098573	expressed protein
LOC_Os02g38180	23098478-23102744	expressed protein
LOC_Os02g38190	23105540-23106569	expressed protein
LOC_Os02g38200	23106931-23110390	dehydrogenase, putative, expressed.
LOC_Os02g38210	23111937-23113929	elongation factor Tu, putative, expressed.
LOC_Os02g38220	23116140-23120469	eukaryotic translation initiation factor 4B, putative, expressed.
LOC_Os02g38230	23121133-23123149	high affinity nitrate transporter, putative, expressed.
LOC_Os02g38240	23126900-23129919	rhodanese family protein, putative, expressed.
LOC_Os02g38250	23132028-23140339	EMB1745, putative, expressed.
LOC_Os02g38260	23142015-23144272	glycosyl hydrolase family 5 protein, putative, expressed.
LOC_Os02g38270	23145636-23146997	retrotransposon protein, putative, Ty3-gypsy subclass, expressed
LOC_Os02g38280	23147313-23150254	retrotransposon protein, putative, Ty3-gypsy subclass, expressed
LOC_Os02g38290	23152692-23154898	cytochrome P450, putative, expressed.
LOC_Os02g38300	23159765-23163382	SNF7 domain containing protein, putative, expressed.
LOC_Os02g38310	23164532-23165760	expressed protein
LOC_Os02g38320	23172608-23174693	BTBZ3 - Bric-a-Brac, Tramtrack, Broad Complex BTB domain with TAZ zinc finger and Calmodulin-binding domains, expressed.
LOC_Os02g38330	23175927-23176305	expressed protein
LOC_Os02g38340	23177472-23182165	actin, putative, expressed.
LOC_Os02g38350	23183102-23186473	Regulator of chromosome condensation domain containing protein, expressed.
LOC_Os02g38370	23196291-23199703	transposon protein, putative, unclassified, expressed
LOC_Os02g38380	23200393-23206353	transposon protein, putative, unclassified, expressed
LOC_Os02g38386	23209694-23210456	NBS-LRR disease resistance protein, putative, expressed.
LOC_Os02g38392	23211632-23220032	NBS-LRR disease resistance protein, putative, expressed.
LOC_Os02g38400	23235443-23235964	expressed protein
LOC_Os02g38410	23228772-23230852	ubiquitin family protein, putative, expressed.
LOC_Os02g38430	23237153-23241425	steroid nuclear receptor, ligand-binding, putative, expressed.
LOC_Os02g38440	23241627-23244640	oxidoreductase, short chain dehydrogenase/reductase family, putative, expressed.
LOC_Os02g38450	23246517-23247037	expressed protein
LOC_Os02g38460	23251800-23254172	retrotransposon protein, putative, Ty1-copia subclass
LOC_Os02g38470	23255086-23262297	B3 DNA binding domain containing protein, expressed.
LOC_Os02g38480	23264903-23271950	expressed protein
LOC_Os02g38490	23272523-23273346	expressed protein
LOC_Os02g38494	23279868-23285375	protein phosphatase 2C, putative, expressed.
LOC_Os02g38499	23286099-23287232	F-box domain containing protein.
LOC_Os02g38508	23287726-23288742	expressed protein
LOC_Os02g38520	23291373-23296779	retrotransposon protein, putative, unclassified, expressed
qPDWNS3.2, qSDWNS3.2
LOC_Os03g58320	33226460-33228543	indole-3-glycerol phosphate lyase, chloroplast precursor, putative, expressed.
LOC_Os03g58330	33233106-33237601	BHLH transcription factor, putative, expressed.
LOC_Os03g58340	33240266-33244810	expressed protein
LOC_Os03g58350	33246011-33247318	OsIAA14 - Auxin-responsive Aux/IAA gene family member, expressed.
LOC_Os03g58364	33252420-33253326	hypothetical protein
LOC_Os03g58372	33253749-33257103	expressed protein
LOC_Os03g58380	33259264-33260270	aldehyde oxidase 2, putative, expressed.
LOC_Os03g58390	33267192-33272302	zinc finger, C3HC4 type domain containing protein, expressed.
LOC_Os03g58400	33278922-33281166	C-5 cytosine-specific DNA methylase, putative, expressed.
LOC_Os03g58410	33281871-33282563	prenylated rab acceptor, putative, expressed.
LOC_Os03g58420	33286651-33288563	WRKY6, expressed.
LOC_Os03g58430	33291035-33293213	40S ribosomal protein S15, putative, expressed.
LOC_Os03g58450	33300021-33301059	expressed protein
LOC_Os03g58470	33304497-33305990	retrotransposon protein, putative, Ty3-gypsy subclass, expressed
LOC_Os03g58480	33310411-33314967	seed specific protein Bn15D14A, putative, expressed.
LOC_Os03g58490	33315821-33319719	DUF593 domain containing protein, expressed.
LOC_Os03g58500	33321082-33321327	expressed protein
LOC_Os03g58510	33324182-33324520	expressed protein
LOC_Os03g58520	33325003-33327288	green ripe-like, putative, expressed.
LOC_Os03g58530	33328214-33333421	ES43 protein, putative, expressed.
LOC_Os03g58540	33334430-33338512	spo0B-associated GTP-binding protein, putative, expressed.
LOC_Os03g58560	33344239-33344745	hypothetical protein
LOC_Os03g58570	33346109-33349987	WD domain, G-beta repeat domain containing protein, expressed.
LOC_Os03g58580	33360063-33362393	nodulin, putative, expressed.
LOC_Os03g58590	33363986-33370629	expressed protein
LOC_Os03g58600	33371341-33380303	PAZ domain containing protein, putative, expressed.
LOC_Os03g58610	33384953-33387239	expressed protein
LOC_Os03g58620	33388090-33391157	small multi-drug export protein, putative, expressed.
LOC_Os03g58630	33391353-33393615	thioredoxin, putative, expressed.
LOC_Os03g58640	33394104-33402264	FHA domain containing protein, putative, expressed.
LOC_Os03g58650	33402553-33405439	expressed protein
LOC_Os03g58660	33409274-33416849	transposon protein, putative, unclassified, expressed
LOC_Os03g58670	33417759-33418217	LTPL119 - Protease inhibitor/seed storage/LTP family protein precursor, expressed.
LOC_Os03g58690	33421634-33422951	expressed protein
LOC_Os03g58700	33424906-33433088	vacuolar protein sorting-associated protein 35, putative, expressed.
qPDWNS3.4
LOC_Os03g62430	35365166 - 35360733	OsWAK28 - OsWAK receptor-like protein kinase, expressed
LOC_Os03g62440	35366307 - 35365795	expressed protein
LOC_Os03g62450	35366968 - 35370255	transposon protein, putative, CACTA, En/Spm sub-class, expressed
LOC_Os03g62460	35373896 - 35376934	transposon protein, putative, CACTA, En/Spm sub-class, expressed
LOC_Os03g62470	35378425 - 35378030	no apical meristem protein, putative, expressed
LOC_Os03g62480	35381981 - 35380188	anthocyanidin 5,3-O-glucosyltransferase, putative, expressed
LOC_Os03g62490	35385192 - 35382689	prohibitin-2, putative, expressed
LOC_Os03g62500	35392062 - 35385782	CGMC_GSK.5 - CGMC includes CDA, MAPK, GSK3, and CLKC kinases, expressed
LOC_Os03g62522	35403390 - 35405552	expressed protein
LOC_Os03g62530	35407552 - 35408582	expressed protein
LOC_Os03g62539	35410423 - 35412622	expressed protein
LOC_Os03g62550	35416036 - 35414074	retrotransposon protein, putative, unclassified, expressed
LOC_Os03g62560	35420751 - 35419802	expressed protein
LOC_Os03g62570	35422069 - 35422944	expressed protein
LOC_Os03g62580	35424469 - 35428088	vacuolar sorting protein, putative, expressed
LOC_Os03g62590	35430487 - 35428588	oxidoreductase, short chain dehydrogenase/reductase family domain containing protein, expressed
LOC_Os03g62600	35434590 - 35432729	ras-related protein, putative, expressed
LOC_Os03g62610	35436726 - 35441630	RNA-binding protein containing a PIN domain, putative, expressed
LOC_Os03g62620	35443615 - 35440975	late embryogenesis abundant protein, putative, expressed
LOC_Os03g62630	35444418 - 35446363	ribosomal protein S6, putative, expressed
LOC_Os03g62640	35452471 - 35446441	RNA-binding protein Luc7-like, putative, expressed
LOC_Os03g62650	35453423 - 35460417	ion channel DMI1-like, chloroplast precursor, putative, expressed
LOC_Os03g62660	35462143 - 35466390	transposon protein, putative, unclassified, expressed
LOC_Os03g62670	35467630 - 35469813	expressed protein
LOC_Os03g62680	35473955 - 35470284	expressed protein
LOC_Os03g62690	35474093 - 35479956	pentatricopeptide, putative, expressed
LOC_Os03g62700	35486347 - 35480584	protein kinase, putative, expressed
LOC_Os03g62710	35488304 - 35489956	transposon protein, putative, unclassified, expressed
LOC_Os03g62720	35494074 - 35497784	exosome complex exonuclease, putative, expressed
LOC_Os03g62730	35498814 - 35506824	transposon protein, putative, unclassified, expressed
LOC_Os03g62740	35506824 - 35503057	GDSL-like lipase/acylhydrolase, putative, expressed
LOC_Os03g62750	35511319 - 35518031	inner membrane protein, putative, expressed
LOC_Os03g62760	35518031 - 35516551	expressed protein
LOC_Os03g62770	35519978 - 35519094	expressed protein
LOC_Os03g62780	35523897 - 35520540	S1 RNA binding domain containing protein, expressed
LOC_Os03g62790	35526363 - 35524222	pirin, putative, expressed
LOC_Os03g62800	35532811 - 35529674	transposon protein, putative, unclassified, expressed
LOC_Os03g62810	35533575 - 35536741	transposon protein, putative, unclassified, expressed
LOC_Os03g62820	35539015 - 35540147	expressed protein
LOC_Os03g62830	35546969 - 35543736	nuclear antigen, putative, expressed
LOC_Os03g62840	35547681 - 35548244	expressed protein
LOC_Os03g62850	35558048 - 35549164	AMP-binding enzyme, putative, expressed
LOC_Os03g62860	35561180 - 35558704	glucan endo-1,3-beta-glucosidase precursor, putative, expressed
qSDWNS7.1, qPDWNS7.1, qPDWNS7.2
LOC_Os07g11070	6117818-6121772	DUF630/DUF632 domains containing protein, putative, expressed.
LOC_Os07g11080	6124794-6127897	retrotransposon protein, putative, unclassified, expressed
LOC_Os07g11090	6128267-6129586	retrotransposon protein, putative, unclassified, expressed
LOC_Os07g11100	6132917-6133364	hypothetical protein
LOC_Os07g11110	6134015-6136780	NAD dependent epimerase/dehydratase family protein, putative, expressed.
LOC_Os07g11120	6137056-6141197	hydrolase, NUDIX family, domain containing protein, expressed.
LOC_Os07g11130	6146164-6146610	retrotransposon protein, putative, Ty3-gypsy subclass
LOC_Os07g11150	6146970-6152549	expressed protein
LOC_Os07g11160	6155363-6158910	transposon protein, putative, CACTA, En/Spm sub-class, expressed
LOC_Os07g11170	6159615-6160607	retrotransposon protein, putative, Ty3-gypsy subclass
LOC_Os07g11180	6161714-6164698	retrotransposon protein, putative, unclassified, expressed
LOC_Os07g11190	6165971-6168241	retrotransposon protein, putative, unclassified, expressed
LOC_Os07g11200	6168505-6171029	retrotransposon protein, putative, unclassified, expressed
LOC_Os07g11210	6172080-6173101	retrotransposon protein, putative, Ty3-gypsy subclass, expressed
LOC_Os07g11220	6176685-6180317	retrotransposon protein, putative, Ty3-gypsy subclass, expressed
LOC_Os07g11230	6180633-6183566	retrotransposon protein, putative, unclassified, expressed
LOC_Os07g11240	6187022-6194350	retrotransposon protein, putative, unclassified, expressed
LOC_Os07g11250	6201094-6201952	expressed protein
LOC_Os07g11260	6204553-6211050	retrotransposon protein, putative, Ty3-gypsy subclass, expressed
LOC_Os07g11270	6211677-6214853	retrotransposon protein, putative, Ty3-gypsy subclass, expressed
LOC_Os07g11280	6224888-6231671	pentatricopeptide containing protein, putative, expressed.
LOC_Os07g11290	6232593-6234546	expressed protein
LOC_Os07g11300	6234811-6236853	expressed protein
LOC_Os07g11310	6238911-6239615	LTPL166 - Protease inhibitor/seed storage/LTP family protein precursor, expressed.
LOC_Os07g11320	6241368-6241999	RAL1 - Seed allergenic protein RA5/RA14/RA17 precursor, expressed.
LOC_Os07g11330	6244130-6244880	RAL2 - Seed allergenic protein RA5/RA14/RA17 precursor, expressed.
LOC_Os07g11340	6245967-6248215	transposon protein, putative, CACTA, En/Spm sub-class, expressed
LOC_Os07g11350	6249096-6252425	transposon protein, putative, CACTA, En/Spm sub-class, expressed
LOC_Os07g11360	6254861-6255627	RAL3 - Seed allergenic protein RA5/RA14/RA17 precursor, expressed.
LOC_Os07g11380	6258913-6259695	RAL4 - Seed allergenic protein RA5/RA14/RA17 precursor, expressed.
LOC_Os07g11390	6263296-6266315	retrotransposon protein, putative, unclassified, expressed
LOC_Os07g11400	6268530-6274408	retrotransposon protein, putative, unclassified, expressed
LOC_Os07g11410	6276077-6276821	RAL5 - Seed allergenic protein RA5/RA14/RA17 precursor, expressed.
LOC_Os07g11420	6283582-6287042	transposon protein, putative, CACTA, En/Spm sub-class
LOC_Os07g11430	6291731-6293210	transposon protein, putative, CACTA, En/Spm sub-class
LOC_Os07g11440	6294613-6296305	Os07g0214900. OsCHS2. chalcone synthase, putative, expressed
LOC_Os07g11450	6300544-6302170	retrotransposon protein, putative, Ty1-copia subclass, expressed
LOC_Os07g11460	6303923-6306758	retrotransposon protein, putative, unclassified, expressed
LOC_Os07g11480	6308080-6312562	retrotransposon protein, putative, unclassified, expressed
LOC_Os07g11490	6315705-6318057	expressed protein
qPDWNS7.3
LOC_Os07g43910	26254033-26254471	hypothetical protein
LOC_Os07g43925	26256478-26259188	expressed protein
LOC_Os07g43940	26259207-26263836	X8 domain containing protein, expressed.
LOC_Os07g43950	26265494-26268673	phosphate content. RNA recognition motif containing protein, putative, expressed.
LOC_Os07g43960	26271203-26272942	expressed protein
LOC_Os07g43970	26287974-26291078	IQ domain-containing protein IQM2 (Hsieh 2018, N). calmodulin-binding protein, putative, expressed
LOC_Os07g43980	26292134-26296155	DEAD-box ATP-dependent RNA helicase, putative, expressed
LOC_Os07g43990	26298300-26300627	expressed protein
LOC_Os07g44000	26301347-26302296	expressed protein
LOC_Os07g44004	26302458-26306452	expressed protein
LOC_Os07g44010	26307948-26308530	expressed protein
LOC_Os07g44020	26309120-26311686	SNARE associated Golgi protein, putative, expressed.
LOC_Os07g44030	26313194-26314852	myb/SANT domain protein, putative, expressed.
LOC_Os07g44040	26321207-26324254	ras-related protein, putative, expressed.
LOC_Os07g44050	26325092-26326643	expressed protein
LOC_Os07g44060	26327401-26329772	haloacid dehalogenase-like hydrolase family protein, putative, expressed.
LOC_Os07g44070	26340128-26344357	pectinacetylesterase domain containing protein, expressed.
LOC_Os07g44080	26347352-26350226	expressed protein
LOC_Os07g44090	26355889-26358046	Os07g0634900. OsMYB86. myb-related protein Hv33, putative, expressed.
LOC_Os07g44100	26363030-26363440	expressed protein
LOC_Os07g44110	26367084-26369068	cytochrome P450 72A1, putative, expressed.
LOC_Os07g44120	26371996-26373054	hypothetical protein
LOC_Os07g44130	26375648-26377640	cytochrome P450 72A1, putative, expressed.
LOC_Os07g44140	26382581-26385011	cytochrome P450 72A1, putative, expressed.
LOC_Os07g44160	26394117-26396857	retrotransposon protein, putative, unclassified, expressed
LOC_Os07g44170	26397495-26399612	Os07g0635800. PPR. pentatricopeptide repeat domain containing protein, putative, expressed.
LOC_Os07g44180	26403674-26404729	OsRCI2-10 - Hydrophobic protein LTI6A, expressed.
LOC_Os07g44190	26406640-26408815	h/ACA ribonucleoprotein complex subunit 4, putative, expressed.
LOC_Os07g44200	26412890-26414532	transcription regulator, putative, expressed.
LOC_Os07g44210	26416958-26429335	SNF2 family N-terminal domain containing protein, expressed.
LOC_Os07g44220	26430961-26431278	expressed protein
LOC_Os07g44230	26432701-26435257	ribosomal protein L7Ae/L30e/S12e/Gadd45 family protein, putative, expressed.
LOC_Os07g44240	26439258-26443480	transposon protein, putative, unclassified, expressed
LOC_Os07g44250	26445632-26446523	dirigent, putative, expressed.
LOC_Os07g44260	26450006-26450470	dirigent, putative, expressed
qPDWNS8.2, qRDWNS8.2, qSDWNS8.2
LOC_Os08g43360	27397948-27402221	RNA recognition motif containing protein, putative, expressed
LOC_Os08g43370	27403439-27406438	6-phosphogluconolactonase, putative, expressed.
LOC_Os08g43380	27408976-27413886	TBC domain containing protein, expressed.
LOC_Os08g43390	27420501-27422836	(cai 2012). cytochrome P450, putative, expressed.
LOC_Os08g43400	27435126-27442176	kinesin motor domain containing protein, expressed.
LOC_Os08g43410	27458307-27459934	LRP1, putative, expressed.
LOC_Os08g43420	27460642-27460971	expressed protein
LOC_Os08g43430	27473382-27475042	CXE carboxylesterase, putative, expressed.
LOC_Os08g43440	27479061-27481168	cytochrome P450, putative, expressed.
LOC_Os08g43450	27486168-27488798	MYB-like protein 1, putative, expressed.
LOC_Os08g43460	27492396-27494501	expressed protein
LOC_Os08g43470	27497190-27501389	ER lumen protein retaining receptor, putative, expressed.
LOC_Os08g43480	27502289-27504972	zinc finger, C3HC4 type family protein, expressed.
LOC_Os08g43490	27507617-27508511	heat shock protein DnaJ, putative, expressed.
LOC_Os08g43500	27511193-27513732	armadillo/beta-catenin repeat family protein, putative, expressed.
LOC_Os08g43510	27519462-27522329	thaumatin, putative, expressed.
LOC_Os08g43520	27524926-27529148	retrotransposon protein, putative, Ty1-copia subclass, expressed
LOC_Os08g43530	27530258-27532360	OsFBX306 - F-box domain containing protein, expressed.
LOC_Os08g43540	27533250-27537106	peptidase, T1 family, putative, expressed.
LOC_Os08g43550	27547971-27549173	MYB family transcription factor, putative, expressed.
LOC_Os08g43560	27555021-27559370	OsAPx4 - Peroxisomal Ascorbate Peroxidase encoding gene 5,8,9, expressed.
LOC_Os08g43570	27560627-27565221	OsBgal10. beta-galactosidase precursor, putative, expressed.
LOC_Os08g43580	27565801-27568630	acyl carrier protein, putative, expressed.
LOC_Os08g43590	27569835-27571984	hypothetical protein
LOC_Os08g43600	27576137-27577054	bZIP transcription factor domain containing protein, expressed.
LOC_Os08g43620	27582997-27584064	expressed protein
LOC_Os08g43630	27586099-27586753	expressed protein
LOC_Os08g43640	27588240-27592066	NaCl stress? (Krishnamurthy 2017). 26S proteasome non-ATPase regulatory subunit 3, putative, expressed.
LOC_Os08g43654	27592835-27598700	MATE efux family protein (Hsieh 2018). MATE efflux family protein, putative, expressed.
qPDWNS9.1
LOC_Os09g20284	12166727-12176970	amine oxidase, flavin-containing, domain containing protein, expressed.
LOC_Os09g20300	12178515-12180365	retrotransposon protein, putative, unclassified, expressed
LOC_Os09g20310	12189701-12190563	expressed protein
LOC_Os09g20320	12190875-12193475	heat shock protein DnaJ, putative, expressed.
LOC_Os09g20330	12196141-12197683	OsANN8 (calcium transporter elements) (Singh 2012). annexin, putative, expressed.
LOC_Os09g20340	12202400-12208591	DUF630/DUF632 domains containing protein, putative, expressed.
LOC_Os09g20350	12216432-12218346	ethylene-responsive transcription factor, putative, expressed.
LOC_Os09g20360	12220215-12222524	expressed protein
LOC_Os09g20370	12228337-12229584	expressed protein
LOC_Os09g20380	12240308-12243726	transposon protein, putative, unclassified, expressed
LOC_Os09g20390	12251875-12254087	uncharacterized glycosyl hydrolase Rv2006/MT2062, putative, expressed.
LOC_Os09g20400	12263315-12267430	expressed protein
LOC_Os09g20410	12279795-12280746	expressed protein
LOC_Os09g20420	12284153-12285435	expressed protein
LOC_Os09g20430	12289592-12294955	SCO1 protein homolog, mitochondrial precursor, putative, expressed.
LOC_Os09g20440	12295771-12298189	succinate dehydrogenase and fumarate reductase iron-sulfur protein, expressed.
LOC_Os09g20450	12305796-12310173	transposon protein, putative, CACTA, En/Spm sub-class, expressed
LOC_Os09g20460	12319372-12321209	VQ domain containing protein, putative, expressed.
LOC_Os09g20470	12342441-12342812	hypothetical protein
LOC_Os09g20480	12345724-12349668	transporter, putative, expressed.
LOC_Os09g20490	12355829-12359499	transporter, putative, expressed.
LOC_Os09g20500	12360645-12363883	transporter, putative, expressed.
LOC_Os09g20510	12364874-12367415	transporter, putative, expressed.
LOC_Os09g20520	12369674-12371255	transporter-related, putative, expressed.

## Sheet: Haplotype analysis 12i
Supplement for manuscript entitled “Identification of quantitative trait loci controlling nitrogen use efficiency-related traits in rice at the seedling stage under salt condition by genome-wide association study”
Table S7. Selected genes for haplotype analysis											ANOVA for haplotypes of genes with target traits (Pr(>F))
Gene pass the threshold of GWAS by mrMLM of the important QTL
	QTL	Trait	Treatment	SNP	Chromosome	Position	The highest log10P	Detected in EXP	Genes	EXP	ANOVA (Pr(>F))	Haplotypes with high value	Mean of haplotypes with high value	Tukey group of haplotype with high value	Haplotypes with low value	Mean of haplotypes with low value	Tukey group of haplotype with low value	Select candidate genes or not
	qRDWNS2.1	RDW	SN-60Na	10223239109	2	23239109	5.9614	EXP1	LOC_Os02g38430	EXP1	1.236e-12 ***	GACCGAATTATGGTT	0.0125474	a	GACCGAACTATGGTT	0.00644195	d	Not selected
										EXP2	0.003354 **	GACCGAATTATGGTT	0.00822724	a	GACCGAACTATGGTT	0.00613223	ab
	qRDWNS2.1	RDW	SN-60Na	10223273272	2	23273272	3.6481	EXP1	LOC_Os02g38490	EXP1	8.658e-09 ***	CTGACAGAGA	0.0125203	a	CGGGCAGAGG	0.00819456	c	Not selected
										EXP2	0.4249	CGGGCAGAAA	0.00793339	a	CTGGCAGAGA	0.00678673	a
										EXP1	< 2.2e-16 ***	CAAGGTCTGA	0.0134337	a	CACGGTCTAC	0.00802956	c
	qRDWNS2.1	RDW	SN-60Na	10223246559	2	23246559	3.2231	EXP2	LOC_Os02g38450	EXP2	6.06e-10 ***	CAAGGTCTGA	0.0095826	a	CGCAGCTTGA	0.00675984	c	Selected
										EXP1	< 2.2e-16 ***	GCCCGCGCTTG	0.0568604	a	CCCATAACAG	0.0433578	b	Selected
	qSDWNS3.2	SDW	SN-0Na	10333267921	3	33267921	4.7182	EXP2	LOC_Os03g58390	EXP2	1.764e-14 ***	GCCCGCGCTTG	0.0633925	a	ACCCATAACAG	0.0528206	b
										EXP1	< 2.2e-16 ***	GCCCGCGCTTG	0.0702275	a	ACCCATAACAG	0.0528336	b	Selected
	qPDWNS3.2	PDW	SN-0Na	10333267921	3	33267921	4.442	EXP2	LOC_Os03g58390	EXP2	< 2.2e-16 ***	GCCCGCGCTTG	0.0775614	a	ACCCATAACAG	0.0635342	b
										EXP1	< 2.2e-16 ***	AAGACCCCCTTGGAGCAACATTGTCCGCGCGACTGCACCTGCC	0.0852262	a	AAGGTCCCTCTGTGATGCCTCTCCGAGCATCGTTACGCCCGGG	0.0567619	d	Selected
	qPDWNS3.4	PDW	SN-0Na	10335380824	3	35380824	5.766	EXP2	LOC_Os03g62480	EXP2	2.839e-13 ***	AAGACCCCCTTGGAGCAACATTGTCCGCGCGACTGCACCTGCC	0.0882609	a	AAGGTCCCTCTGTGATGCCTCTCCGAGCATCGTTACGCCCGGG	0.0592228	d
										EXP1	< 2.2e-16 ***	TATTTTTCCAACCAACAGTCTATGTGGTCTCAAAACGCAAGTACCAAT	0.0834997	a	TATTTTTCCAACCAACAGTCTATGTGGTCTTAAAACGCAAGTACCAAC	0.0537502	b	Selected
	qPDWNS3.4	PDW	SN-0Na	10335384549	3	35384549	3.9172	EXP2	LOC_Os03g62490	EXP2	1.614e-14 ***	TATTTTTCCAACCAACAGCCTATGTGGTCTCAAAACGCAAGTACCAAT	0.0916382	a	TTCGAACTCTATTCGAAACTTGAGCGAAACTGTGGTTAGGACCGGAGC	0.0576072	c
										EXP1	< 2.2e-16 ***	GCAAATAATTTCCAATAGTGTGCGACTTTGGGAGTGTTTGCTTGGCCGGTGGTGAGTAG	0.080119	a	AAAAATAATTTCCAATAGTGTGCGGCTTCAGGAGTGTTTGCTTAGGCGGTGGTGAGTAG	0.0613327	b	Selected
	qPDWNS7.1	PDW	SN-0Na	10706234066	7	6234066	4.2281	EXP2	LOC_Os07g11290	EXP2	2.454e-13 ***	GCAAATAATTTCCAATAGTGTGCGACTTTGGGAGTGTTTGCTTGGCCGGTGGTGAGTAG	0.0823011	a	AAAAATAATTTCCAATAGTGTGCGACTTCAGGAGTGTTTGCTTGGCCGGTGGTGAGTAG	0.0603932	b
	qPDWNS7.1	PDW	SN-0Na	10706316211	7	6316211	3.6329	EXP1	LOC_Os07g11490	EXP1	1.378e-11 ***	AAATCAAGT	0.0882182	a	AACTCATGT	0.037515	c	Selected
										EXP2	7.247e-07 ***	AAACTTAAC	0.0889023	a	AACTCATGT	0.053453	b
										EXP1	1.812e-12 ***	AGGTGATAGAGCACCAAGAGGAGGAGGCCAAATATAA	0.0534279	a	GAACGGCGAGAAGTAGGTGTAGAAGAATTGGGTGGCG	0.032851	c	Selected
	qSDWNS7.1	SDW	SN-60Na	10706286811	7	6286811	3.3603	EXP2	LOC_Os07g11420	EXP2	0.0009353 ***	AGGTGATAGAGCACCAAGAGGAGGAGGCCAAATATAA	0.0379803	a	GAACAGCGAGAAGTAGGTGTAGAAGAATTGGGCGGCG	0.0281093	b
	qSDWNS7.1	SDW	SN-60Na	10706316211	7	6316211	3.3729	EXP1	LOC_Os07g11490	EXP1	3.166e-08 ***	AAACTTAAC	0.0538738	a	AACTCATGT	0.0281722	b	Selected
										EXP2	0.004915 **	AAACTTAAC	0.0351393	a	AACTCATGT	0.0231631	b
										EXP1	9.04e-11 ***	GGTGGATTTGGTCCAACCGATTCTTATATGTGATTGCAGG	0.062326	a	AACAAGGCCAACTGGCTAAGTCTCAGCTCAAAGCCGTCGA	0.0395004	b	Not selected
	qPDWNS7.2	PDW	SN-60Na	10706209107	7	6209943	2.9712	EXP2	LOC_Os07g11260	EXP2	0.05786	GGTGGATTTGGTCCAACCGATTCTTATATGTGATTGCAGG	0.0475871	a	AACAAGGCCAACTGGCTAAGCCTCAGCTCAAAGCCACCGA	0.0346721	b
										EXP1	1.587e-12 ***	AGGTGATAGAGCACCAAGAGGAGGAGGCCAAATATAA	0.0665515	a	GAACAGCGAGAAGTAGGTGTAGAAGAATTGGGCGGCG	0.0407299	c	Selected
	qPDWNS7.2	PDW	SN-60Na	10706286811	7	6286811	2.9445	EXP2	LOC_Os07g11420	EXP2	0.0003316 ***	AGGTGATAGAGCACCAAGAGGAGGAGGCCAAATATAA	0.0479729	a	GAACAGCGAGAAGTAGGTGTAGAAGAATTGGGCGGCG	0.0345545	b
	qPDWNS7.2	PDW	SN-60Na	10706316211	7	6316211	3.3717	EXP1	LOC_Os07g11490	EXP1	7.216e-08 ***	AAACTTAAC	0.0667217	a	AACTCATGT	0.0346457	b	Selected
										EXP2	0.005819 **	AAACTTAAC	0.0438893	a	AACTCATGT	0.0291928	b
										EXP1	< 2.2e-16 ***	TAT	0.0383782	a	TAA	0.0297929	c	Selected
	qPDWNS9.1	PDW60LN	LN-60Na	10912348414	9	12348414	3.1768	EXP2	LOC_Os09g20480	EXP2	1.511e-08 ***	TAT	0.0377602	a	AAT	0.0265031	b
Selected genes from functional annotation
	qPDWNS9.1	PDW60LN	LN-60Na		9				LOC_Os09g20350	EXP1	2.817e-16 ***	TCATCAC	0.0377125	a	TAATCAC	0.0291931	b	Selected
										EXP2	0.0001432 ***	TCATCAC	0.0363869	a	TAATCAC	0.0284374	b
	qRDWNS2.1	RDW	SN-60Na		2				LOC_Os02g38230	EXP1	< 2.2e-16 ***	CACTTACGACC	0.0125007	a	TATTCACGCTC	0.00689574	b	Selected
										EXP2	1.012e-05 ***	TACTCACGCTC	0.0104548	a	TACCCACACTC	0.00698875	b
	qSDWNS3.2	SDW	SN-0Na		3				LOC_Os03g58350	EXP1	< 2.2e-16 ***	GC	0.0550464	a	AA	0.0444319	b	Selected
										EXP2	4.548e-10 ***	GC	0.0616597	a	AA	0.0535517	b
	qPDWNS3.2	PDW	SN-0Na		3				LOC_Os03g58350	EXP1	< 2.2e-16 ***	GC	0.0680113	a	AA	0.0541953	b	Selected
										EXP2	2.679e-12 ***	GC	0.0754693	a	AA	0.0643992	b

## Sheet: Candidate genes
Supplement for manuscript entitled “Identification of quantitative trait loci controlling nitrogen use efficiency-related traits in rice at the seedling stage under salt condition by genome-wide association study”
Table S8. 11 candidate genes associated with the target traits
Trait	Treatment	QTL	Genes	Chromosome	Gene Product Name
RDW	SN-60Na	qRDWNS2.1	LOC_Os02g38230	2	high affinity nitrate transporter, putative, expressed.
RDW	SN-60Na	qRDWNS2.1	LOC_Os02g38450	2	expressed protein
PDW, SDW	SN-0Na	qPDWNS3.2, qSDWNS3.2	LOC_Os03g58350	3	OsIAA14 - Auxin-responsive Aux/IAA gene family member, expressed.
PDW, SDW	SN-0Na	qPDWNS3.2, qSDWNS3.2	LOC_Os03g58390	3	zinc finger, C3HC4 type domain containing protein, expressed.
PDW	SN-0Na	qPDWNS3.4	LOC_Os03g62480	3	anthocyanidin 5,3-O-glucosyltransferase, putative, expressed
PDW	SN-0Na	qPDWNS3.4	LOC_Os03g62490	3	prohibitin-2, putative, expressed
PDW	SN-0Na	qPDWNS7.1	LOC_Os07g11290	7	expressed protein
PDW, SDW	SN-60Na	qPDWNS7.2, qSDWNS7.1	LOC_Os07g11420	7	transposon protein, putative, CACTA, En/Spm sub-class
PDW, SDW	SN-0Na, SN-60Na	qPDWNS7.1, qSDWNS7.1 , qPDWNS7.2	LOC_Os07g11490	7	expressed protein
PDW	LN-60Na	qPDWNS9.1	LOC_Os09g20350	9	ethylene-responsive transcription factor, putative, expressed.
PDW	LN-60Na	qPDWNS9.1	LOC_Os09g20480	9	transporter, putative, expressed.

## Sheet: Shortlist accessions
Supplement for manuscript entitled “Identification of quantitative trait loci controlling nitrogen use efficiency-related traits in rice at the seedling stage under salt condition by genome-wide association study”
Table S9. Shortlist of accessions containing haplotypes with high NUE-related traits in the candidate genes
Genotypes with high RDW60SN LOC_Os02g38230										Genotypes with high RDW60SN LOC_Os02g38450									Genotypes with high SDW60SN LOC_Os07g11420											Genotypes with high SDW60SN LOC_Os07g11490											Genotypes with high PDW60LN LOC_Os09g20350
IID	Haplotypes	E1.RDW60SN	E2.RDW60SN	Name						IID	Haplotypes	E1.RDW60SN	E2.RDW60SN	Name					IID	Haplotypes	E1.SDW60SN	E1.PDW60SN	E2.SDW60SN	E2.PDW60SN	Name					IID	Haplotypes	E1.PDW60SN	E2.PDW60SN	E1.SDW60SN	E2.SDW60SN	Name					IID	Haplotypes	E1.PDW60LN	E2.PDW60LN	Name
IRIS_313-11719	CATTTACGACC	0.0446313	0.0233854	DAWK PUT::IRGC 66699-1						CX130	CAAGGTCTGA	0.0469005	#N/A	CHIPDA					CX153	AGGTGATAGAGCACCAAGAGGAGGAGGCCAAATATAA	0.0784543	0.0931503	0.0489708	0.0625562	Jalmagna					IRIS_313-10824	AAACTTAAC	0.0795615	0.0618451	0.0662117	0.0482014	HOING CANTEL::IRGC 19282-2					B006	TCATCAC	0.0521759	0.0353403	Yikong
IRIS_313-7736	CATTTACGACC	0.0445805	0.0133743	NONA BOKRA::IRGC 22710-C1						IRIS_313-7736	CAAGGTCTGA	0.0445805	0.0133743	NONA BOKRA::IRGC 22710-C1					IRIS_313-10824	AGGTGATAGAGCACCAAGAGGAGGAGGCCAAATATAA	0.0662117	0.0795615	0.0482014	0.0618451	HOING CANTEL::IRGC 19282-2					IRIS_313-11085	AAACTTAAC	0.0984503	0.0644507	0.0757343	0.0487764	KHAO HAE::IRGC 29773-3					B026	TCATCAC	0.0365784	0.0649903	Padi Ladang Ase Polo Komek
IRIS_313-8315	CATTTACGACC	0.0436698	0.0146854	ARC 11867::IRGC 40978-2						IRIS_313-10109	CAAGGTCTGA	0.0387007	0.0134243	EX EBOKOZURU::IRGC 79912-1					IRIS_313-10917	AGGTGATAGAGCACCAAGAGGAGGAGGCCAAATATAA	0.0605759	0.0735618	0.0408764	0.0496007	T Q QI HAYUQBABA::IRGC 23318-1					IRIS_313-11224	AAACTTAAC	0.158291	0.0548007	0.124202	0.0439264	PATNAI 31-679::IRGC 38149-2					B028	TCATCAC	0.0400579	0.0501125	IR 10179-23-1-3
CX131	CATTTACGACC	0.0395806	0.0113743	ZALE						IRIS_313-11600	CAAGGTCTGA	0.0369364	#N/A	KOTODESHI::IRGC 60982-1					IRIS_313-11052	AGGTGATAGAGCACCAAGAGGAGGAGGCCAAATATAA	0.0439075	0.053451	0.0522514	0.0661979	AUS 278::IRGC 29068-1					IRIS_313-11261	AAACTTAAC	0.147713	0.0612979	0.125842	0.0494514	ARC 13785::IRGC 41218-2					B044	TCATCAC	0.0395433	0.0401403	Santiannuo
IRIS_313-10109	CATTTACGACC	0.0387007	0.0134243	EX EBOKOZURU::IRGC 79912-1						IRIS_313-10422	CAAGGTCTGA	0.0356781	#N/A	WAR 87-7-A10-2-B-B-B-1::IRGC 117362-2					IRIS_313-11085	AGGTGATAGAGCACCAAGAGGAGGAGGCCAAATATAA	0.0757343	0.0984503	0.0487764	0.0644507	KHAO HAE::IRGC 29773-3					IRIS_313-11271	AAACTTAAC	0.105286	0.0667951	0.083415	0.0551014	ARC 14737::IRGC 41729-2					B173	TCATCAC	0.0522614	0.0557125	Tjantajan
IRIS_313-11330	CATTTACGACC	0.0361441	#N/A	ALAMINOS::IRGC 44268-2						IRIS_313-11224	CAAGGTCTGA	0.0340889	0.0108743	PATNAI 31-679::IRGC 38149-2					IRIS_313-11478	AGGTGATAGAGCACCAAGAGGAGGAGGCCAAATATAA	0.104402	0.144726	0.0589514	0.0811479	LOCAL::IRGC 53300-1					IRIS_313-11272	AAACTTAAC	0.0625615	0.0445507	0.0536517	0.0383264	ARC 14756::IRGC 41736-1					CX100	TCATCAC	0.0578377	0.0466014	Palung 2
IRIS_313-11709	CATTTACGACC	0.0348666	#N/A	LEUANG KHAJAWN::IRGC 66014-1						IRIS_313-11693	CAAGGTCTGA	0.0327825	#N/A	CHING CH'UNG::IRGC 65002-1					IRIS_313-11686	AGGTGATAGAGCACCAAGAGGAGGAGGCCAAATATAA	0.0591275	0.073631	0.0401014	0.0478979	QUAHNG LUANG::IRGC 64609-2					IRIS_313-11306	AAACTTAAC	0.0904518	0.0557062	0.0747477	0.0459208	ARC 15385::IRGC 43174-1					CX131	TCATCAC	0.0447116	0.0387514	ZALE
IRIS_313-11305	CATTTACGACC	0.0340673	0.0115438	ARC 15373::IRGC 43166-2						IRIS_313-10692	CAAGGTCTGA	0.0316973	#N/A	RANDAH SASAK::IRGC 13652-2					IRIS_313-11711	AGGTGATAGAGCACCAAGAGGAGGAGGCCAAATATAA	0.0485006	0.0633214	0.0366014	0.0457951	RAI MAHK MEUANG::IRGC 66154-1					IRIS_313-11399	AAACTTAAC	0.0865327	0.0598062	0.0685347	0.0469208	RAYDHAN 1::IRGC 49127-2					CX139	TCATCAC	0.0430366	0.0581958	Amareles
IRIS_313-11813	CATTTACGACC	0.0339451	0.0130354	ZERO::IRGC 70707-2						IRIS_313-11181	CAAGGTCTGA	0.0312051	0.0114965	TAMBA PERAK::IRGC 35534-2					IRIS_313-11719	AGGTGATAGAGCACCAAGAGGAGGAGGCCAAATATAA	0.139615	0.184246	0.0639708	0.0873562	DAWK PUT::IRGC 66699-1					IRIS_313-11561	AAACTTAAC	0.056575	0.0484979	0.0477378	0.0349514	BANGLA::IRGC 58876-1					CX158	TCATCAC	0.0479639	0.0594625	Shwe War Tun
IRIS_313-11693	CATTTACGACC	0.0327825	#N/A	CHING CH'UNG::IRGC 65002-1						IRIS_313-8757	CAAGGTCTGA	0.0308314	0.0132854	NIRGUNI::IRGC 61127-1					IRIS_313-12334	AGGTGATAGAGCACCAAGAGGAGGAGGCCAAATATAA	0.061815	0.0765463	0.0574514	0.0719451	DO KHAW::IRGC 106977-1					IRIS_313-11640	AAACTTAAC	0.095571	0.0820479	0.072782	0.0632014	NCS 458::IRGC 62290-1					CX160	TCATCAC	0.0450184	0.0411903	W 1263
IRIS_313-10937	CATTTACGACC	0.0326899	0.00987431	PULUT WAJIT::IRGC 24624-3						IRIS_313-11824	CAAGGTCTGA	0.029566	#N/A	DHANIYA PHOOL::IRGC 70811-1					IRIS_313-8453	AGGTGATAGAGCACCAAGAGGAGGAGGCCAAATATAA	0.0459675	0.057331	0.0363208	0.0461563	ARC 18597::IRGC 43299-1					IRIS_313-11686	AAACTTAAC	0.073631	0.0478979	0.0591275	0.0401014	QUAHNG LUANG::IRGC 64609-2					CX182	TCATCAC	0.0609764	0.0390014	SLG 1
IRIS_313-11287	CATTTACGACC	0.0321712	#N/A	ARC 18371::IRGC 42423-2						IRIS_313-7651	CAAGGTCTGA	0.0295243	#N/A	BOTRA MAITSO::GERVEX 8389-C1					IRIS_313-8608	AGGTGATAGAGCACCAAGAGGAGGAGGCCAAATATAA	0.0485247	0.0574413	0.0409208	0.0500063	SI HAO NDURIA::IRGC 66649-1					IRIS_313-11711	AAACTTAAC	0.0633214	0.0457951	0.0485006	0.0366014	RAI MAHK MEUANG::IRGC 66154-1					CX288	TCATCAC	0.0495166	0.0540014	D 11
IRIS_313-10692	CATTTACGACC	0.0316973	#N/A	RANDAH SASAK::IRGC 13652-2						IRIS_313-12282	CAAGGTCTGA	0.0288512	#N/A	TSY MILA RO::IRGC 97233-1					IRIS_313-9131	AGGTGATAGAGCACCAAGAGGAGGAGGCCAAATATAA	0.0797978	0.108655	0.0476764	0.0612507	DOC PHUNG D 12::IRGC 10234-2					IRIS_313-11953	AAACTTAAC	0.057331	0.0817507	0.0454075	0.0634264	SAN BAO GU::IRGC 76732-1					CX51	TCATCAC	0.0611865	0.0687458	Babaomi
IRIS_313-11181	CATTTACGACC	0.0312051	0.0114965	TAMBA PERAK::IRGC 35534-2						IRIS_313-11151	CAAGGTCTGA	0.0284566	0.00819375	E 21::IRGC 33929-2					IRIS_313-9357	AGGTGATAGAGCACCAAGAGGAGGAGGCCAAATATAA	0.0988092	0.125941	0.0497208	0.0664062	HAM 48::IRGC 29740-1					IRIS_313-12027	AAACTTAAC	0.117393	0.0406562	0.0915017	0.0325708	ACEH (SELECTION)::IRGC 80233-1					CX61	TCATCAC	0.0415966	0.0474625	Bhavani
IRIS_313-11881	CATTTACGACC	0.0310303	#N/A	LIU TIAO XIAN::IRGC 72758-1						IRIS_313-9097	CAAGGTCTGA	0.0283312	0.0100438	CANTIK PAUN::IRGC 66538-2																IRIS_313-12072	AAACTTAAC	0.110192	0.0742507	0.0882477	0.0593764	KYAUK KYI::IRGC 82773-3					IRIS_313-10016	TCATCAC	0.0470224	0.0351125	BOHOTO BALOOCHESTAN::IRGC 66237-1
IRIS_313-12263	CATTTACGACC	0.0296873	0.0164243	KHIE TOM::IRGC 95601-1						IRIS_313-11773	CAAGGTCTGA	0.0280041	0.0198854	AUS 78-125::IRGC 69464-1																IRIS_313-12263	AAACTTAAC	0.124922	0.0676507	0.0952347	0.0512264	KHIE TOM::IRGC 95601-1					IRIS_313-10048	TCATCAC	0.0436352	0.0601125	MOVE (MOKOLE)::IRGC 69739-1
IRIS_313-7651	CATTTACGACC	0.0295243	#N/A	BOTRA MAITSO::GERVEX 8389-C1						IRIS_313-9357	CAAGGTCTGA	0.0271314	0.0166854	HAM 48::IRGC 29740-1																IRIS_313-12297	AAACTTAAC	0.0827418	0.0510007	0.0662559	0.0403264	LOUK PASOM::IRGC 98136-1					IRIS_313-10109	TCATCAC	0.0412065	0.0512014	EX EBOKOZURU::IRGC 79912-1
IRIS_313-9131	CATTTACGACC	0.0288573	0.0135743	DOC PHUNG D 12::IRGC 10234-2						IRIS_313-9391	CAAGGTCTGA	0.0262641	0.0175438	KALABAIL::IRGC 25877-1																IRIS_313-12308	AAACTTAAC	0.101531	0.0433979	0.081482	0.0348514	SAM SI::IRGC 99020-1					IRIS_313-10147	TCATCAC	0.0574488	0.0767125	RD 19::IRGC 39174-2
IRIS_313-11884	CATTTACGACC	0.0288241	#N/A	TIAN DAO DAO::IRGC 72837-1						CX158	CAAGGTCTGA	0.0260851	0.0107465	Shwe War Tun																IRIS_313-12334	AAACTTAAC	0.0765463	0.0719451	0.061815	0.0574514	DO KHAW::IRGC 106977-1					IRIS_313-10151	TCATCAC	0.0462665	0.0377514	RD 15::IRGC 47705-1
IRIS_313-9097	CATTTACGACC	0.0283312	0.0100438	CANTIK PAUN::IRGC 66538-2						IRIS_313-11178	CAAGGTCTGA	0.0259441	#N/A	RUJAK DANAN::IRGC 35446-2																IRIS_313-8332	AAACTTAAC	0.0678822	0.0439007	0.0547815	0.0341264	ARC 15091::IRGC 43048-1					IRIS_313-10170	TCATCAC	0.0360864	0.0467014	MIN ZAO 6::IRGC 63772-1
IRIS_313-11773	CATTTACGACC	0.0280041	0.0198854	AUS 78-125::IRGC 69464-1						IRIS_313-12283	CAAGGTCTGA	0.0258914	0.0148854	VARY 5000 FOTSY::IRGC 97235-1																IRIS_313-8453	AAACTTAAC	0.057331	0.0461563	0.0459675	0.0363208	ARC 18597::IRGC 43299-1					IRIS_313-10221	TCATCAC	0.0372424	0.0701125	BA BAI GU::IRGC 79580-1
IRIS_313-11814	CATTTACGACC	0.0279681	#N/A	KIKUBA::IRGC 70722-1						IRIS_313-12027	CAAGGTCTGA	0.0258912	0.00808542	ACEH (SELECTION)::IRGC 80233-1																IRIS_313-8608	AAACTTAAC	0.0574413	0.0500063	0.0485247	0.0409208	SI HAO NDURIA::IRGC 66649-1					IRIS_313-10353	TCATCAC	0.0424065	0.0705625	HP 3319-2WX-6-4-1-B::IRGC 117331-1
IRIS_313-8791	CATTTACGACC	0.0278441	#N/A	ARANG::IRGC 43322-1						IRIS_313-10742	CAAGGTCTGA	0.0258835	#N/A	MAMAS::IRGC 16503-1																											IRIS_313-10371	TCATCAC	0.0429646	0.0416403	IR 67518-B-11-1-B::IRGC 117380-1
IRIS_313-10504	CATTTACGACC	0.0276973	#N/A	HSIEH DAU::IRGC 4727-1						IRIS_313-11180	CAAGGTCTGA	0.0254051	0.0112854	SIPULUIK ARANG::IRGC 35488-2																											IRIS_313-10517	TCATCAC	0.0629665	0.0768625	SIPOT::IRGC 5825-1
IRIS_313-8645	CATTTACGACC	0.0274008	0.0160465	PAI YI PING::IRGC 1368-1						IRIS_313-9533	CAAGGTCTGA	0.0253118	#N/A	DUD KUNING::IRGC 44-1																											IRIS_313-10518	TCATCAC	0.04735	0.0720458	KHAYANGYA D 34-181::IRGC 5861-2
IRIS_313-11275	CATTTACGACC	0.0273759	0.00914375	ARC 14975::IRGC 41848-1						IRIS_313-12207	CAAGGTCTGA	0.0250797	#N/A	SALA::IRGC 90457-1																											IRIS_313-10526	TCATCAC	0.0537679	0.0384514	CO 2::IRGC 6186-2
IRIS_313-11944	CATTTACGACC	0.0272474	#N/A	I 814::IRGC 76028-1						IRIS_313-10576	CAAGGTCTGA	0.0244805	#N/A	BAANYALOJOPOIHUN::IRGC 7928-2																											IRIS_313-10661	TCATCAC	0.0506473	0.0389903	SAMBA::IRGC 11993-1
IRIS_313-9357	CATTTACGACC	0.0271314	0.0166854	HAM 48::IRGC 29740-1						IRIS_313-10050	CAAGGTCTGA	0.0244113	0.0196965	TSIMATAHOPAOSA::IRGC 69884-1																											IRIS_313-10847	TCATCAC	0.0402039	0.0705625	ARC 6015::IRGC 20314-2
IRIS_313-12236	CATTTACGACC	0.0269208	0.0146854	LAOZAOGU::IRGC 93444-1						IRIS_313-8679	CAAGGTCTGA	0.0235594	#N/A	JAO LEUANG::IRGC 65866-1																											IRIS_313-10921	TCATCAC	0.0377784	0.0640958	KHAO PHAE HOM::IRGC 23518-2
IRIS_313-10506	CATTTACGACC	0.0269074	#N/A	PARN A 191::IRGC 4932-3						IRIS_313-11723	CAAGGTCTGA	0.0235581	#N/A	DISSIGBE::IRGC 66916-1																											IRIS_313-10974	TCATCAC	0.0386607	0.0354014	KAMRANGA::IRGC 26373-2
IRIS_313-11974	CATTTACGACC	0.0264466	#N/A	NKUMBAN NDINGO::IRGC 77718-1						IRIS_313-8812	CAAGGTCTGA	0.0228008	0.0178465	RELLY::IRGC 14623-1																											IRIS_313-11033	TCATCAC	0.0432322	0.0549458	RATRIO::IRGC 28181-1
IRIS_313-10190	CATTTACGACC	0.0261489	0.0105743	DENG DENG QI::IRGC 72036-1						IRIS_313-11640	CAAGGTCTGA	0.0227889	0.0188465	NCS 458::IRGC 62290-1																											IRIS_313-11096	TCATCAC	0.0401152	0.0573903	CADUNG SO BLOC 1::IRGC 30231-3
IRIS_313-11178	CATTTACGACC	0.0259441	#N/A	RUJAK DANAN::IRGC 35446-2						IRIS_313-11558	CAAGGTCTGA	0.0226118	0.0139437	NULI::IRGC 58824-1																											IRIS_313-11126	TCATCAC	0.0471033	0.0495014	ANBAW::IRGC 32932-2
IRIS_313-10742	CATTTACGACC	0.0258835	#N/A	MAMAS::IRGC 16503-1						IRIS_313-9406	CAAGGTCTGA	0.0225712	#N/A	LEUANG SAWED::IRGC 78268-2																											IRIS_313-11132	TCATCAC	0.0384991	0.0460403	KALALAN::IRGC 33154-2
IRIS_313-11951	CATTTACGACC	0.0255206	0.0184965	MIAO ZHAN::IRGC 76691-1						IRIS_313-10748	CAAGGTCTGA	0.0219699	#N/A	LUA DUC::IRGC 16718-1																											IRIS_313-11142	TCATCAC	0.0575159	0.0470403	SHWEPULAY::IRGC 33696-2
IRIS_313-11180	CATTTACGACC	0.0254051	0.0112854	SIPULUIK ARANG::IRGC 35488-2						IRIS_313-12015	CAAGGTCTGA	0.0217089	#N/A	DOGON IRI::IRGC 79882-1																											IRIS_313-11147	TCATCAC	0.0495977	0.0419625	TYB 11::IRGC 33821-2
IRIS_313-9409	CATTTACGACC	0.0250898	#N/A	GUMPANGAR::IRGC 71524-1						IRIS_313-11000	CAAGGTCTGA	0.0214914	0.0200743	MAIRUL::IRGC 27170-1																											IRIS_313-11151	TCATCAC	0.0421177	0.0670458	E 21::IRGC 33929-2
IRIS_313-12207	CATTTACGACC	0.0250797	#N/A	SALA::IRGC 90457-1						IRIS_313-11545	CAAGGTCTGA	0.0214405	0.00904653	MOE GAUNG PYU::IRGC 58120-1																											IRIS_313-11181	TCATCAC	0.0504846	0.0473514	TAMBA PERAK::IRGC 35534-2
IRIS_313-11551	CATTTACGACC	0.0244641	0.00808542	FELEGBASEH::IRGC 58443-1						IRIS_313-11919	CAAGGTCTGA	0.0211451	0.0112465	LAKHA KUAR::IRGC 74760-1																											IRIS_313-11261	TCATCAC	0.0517113	0.0497625	ARC 13785::IRGC 41218-2
IRIS_313-10050	CATTTACGACC	0.0244113	0.0196965	TSIMATAHOPAOSA::IRGC 69884-1						IRIS_313-10818	CAAGGTCTGA	0.0210251	0.0202354	TJEMPO PENDEK UNTUNG::IRGC 19055-2																											IRIS_313-11263	TCATCAC	0.0397941	0.0436625	ARC 13919::IRGC 41313-2
IRIS_313-9117	CATTTACGACC	0.0238781	0.0136354	BAJAR KUNING PAHIT::IRGC 17186-1						IRIS_313-11811	CAAGGTCTGA	0.0209298	#N/A	MOSHI::IRGC 70648-1																											IRIS_313-11271	TCATCAC	0.0437559	0.0551625	ARC 14737::IRGC 41729-2
IRIS_313-11708	CATTTACGACC	0.023376	#N/A	KHAO YAI GUANG::IRGC 65972-1						IRIS_313-10901	CAAGGTCTGA	0.0206873	#N/A	DAMNOEUB THPOIL HING::IRGC 22856-2																											IRIS_313-11281	TCATCAC	0.0456779	0.0530014	ARC 15505::IRGC 42066-1
IRIS_313-11205	CATTTACGACC	0.0231166	#N/A	KAZALSAIL::IRGC 37161-2						IRIS_313-9188	CAAGGTCTGA	0.0206008	0.0159243	TUMBA::IRGC 66681-1																											IRIS_313-11286	TCATCAC	0.0389364	0.0434514	ARC 18325::IRGC 42399-3
IRIS_313-11406	CATTTACGACC	0.0230698	0.00817431	A 28-6::IRGC 49409-2						IRIS_313-11150	CAAGGTCTGA	0.0205314	#N/A	ZEINGYI::IRGC 33923-2																											IRIS_313-11370	TCATCAC	0.0676601	0.0535514	SACHI::IRGC 46612-2
IRIS_313-11521	CATTTACGACC	0.0229274	#N/A	TAN NONG::IRGC 56126-1						IRIS_313-10982	CAAGGTCTGA	0.0205025	0.0112243	LUDI GOCHYA::IRGC 26504-2																											IRIS_313-11383	TCATCAC	0.0478964	0.0495625	CHIEM NGAN::IRGC 47488-1
IRIS_313-11640	CATTTACGACC	0.0227889	0.0188465	NCS 458::IRGC 62290-1						IRIS_313-11597	CAAGGTCTGA	0.0204514	#N/A	BHATA PYAGI::IRGC 60895-1																											IRIS_313-11403	TCATCAC	0.0476446	0.0469958	AEB 368 RIP P TYPE ADT::IRGC 49359-2
IRIS_313-8722	CATTTACGACC	0.0227407	#N/A	HAWM TOONG::IRGC 48007-2						IRIS_313-12220	CAAGGTCTGA	0.0199113	#N/A	CHAO KHIE KHOUAY::IRGC 90968-1																											IRIS_313-11408	TCATCAC	0.0419446	0.0406625	CHITRAKALI::IRGC 49524-2
IRIS_313-11085	CATTTACGACC	0.022716	0.0156743	KHAO HAE::IRGC 29773-3						IRIS_313-11276	CAAGGTCTGA	0.0194482	0.0104243	ARC 15063::IRGC 41909-2																											IRIS_313-11416	TCATCAC	0.041468	0.0593625	KONAMANI::IRGC 49806-1
IRIS_313-11558	CATTTACGACC	0.0226118	0.0139437	NULI::IRGC 58824-1						IRIS_313-10893	CAAGGTCTGA	0.019346	#N/A	ARC 13156::IRGC 22514-1																											IRIS_313-11418	TCATCAC	0.0634591	0.0622958	MATALI::IRGC 49891-2
IRIS_313-11943	CATTTACGACC	0.0225966	0.0137354	I 41::IRGC 75927-1						IRIS_313-8781	CAAGGTCTGA	0.0192499	0.0139465	TAPANG::IRGC 13361-1																											IRIS_313-11432	TCATCAC	0.0416279	0.0466903	ISWAR KORA::IRGC 50674-1
IRIS_313-9406	CATTTACGACC	0.0225712	#N/A	LEUANG SAWED::IRGC 78268-2						IRIS_313-10983	CAAGGTCTGA	0.0192157	#N/A	BOROJYOT::IRGC 26578-2																											IRIS_313-11461	TCATCAC	0.042768	0.0600958	VAIKATHARYAN::IRGC 52805-1
IRIS_313-8383	CATTTACGACC	0.0225698	#N/A	GENE::IRGC 67434-1						IRIS_313-8622	CAAGGTCTGA	0.0191841	0.0148354	XITTO::IRGC 6671-1																											IRIS_313-11463	TCATCAC	0.0378116	0.0393403	KATSIYAM TABAO::IRGC 52855-1
IRIS_313-11086	CATTTACGACC	0.0224903	0.0131243	KHAO THAMA::IRGC 29838-2						IRIS_313-11270	CAAGGTCTGA	0.0190994	0.0186965	ARC 14663::IRGC 41671-2																											IRIS_313-11478	TCATCAC	0.0746984	0.117612	LOCAL::IRGC 53300-1
IRIS_313-10748	CATTTACGACC	0.0219699	#N/A	LUA DUC::IRGC 16718-1						IRIS_313-11738	CAAGGTCTGA	0.0190166	#N/A	PAUNDRI::IRGC 67527-1																											IRIS_313-11500	TCATCAC	0.0388465	0.0464014	SKK::IRGC 54356-1
IRIS_313-9685	CATTTACGACC	0.0219113	#N/A	AGEPDAUJSECAN::IRGC 49361-2						IRIS_313-8305	CAAGGTCTGA	0.0186841	0.00929375	URAIBOOL::IRGC 52785-1																											IRIS_313-11530	TCATCAC	0.052081	0.0465903	JAO KHAO::IRGC 57046-1
IRIS_313-11271	CATTTACGACC	0.0218713	0.0116937	ARC 14737::IRGC 41729-2						IRIS_313-11299	CAAGGTCTGA	0.0186273	#N/A	ARC 14299::IRGC 42889-2																											IRIS_313-11545	TCATCAC	0.041068	0.0575903	MOE GAUNG PYU::IRGC 58120-1
IRIS_313-12193	CATTTACGACC	0.0215764	#N/A	DO NOUAN::IRGC 89648-1						CX71	CAAGGTCTGA	0.0185651	0.0192438	Innmayebaw																											IRIS_313-11546	TCATCAC	0.04053	0.0534958	NGA CHAN HMWE::IRGC 58146-1
IRIS_313-10822	CATTTACGACC	0.0215518	#N/A	UNGGAS::IRGC 19176-2						IRIS_313-10865	CAAGGTCTGA	0.0184841	0.00989653	ARC 11424::IRGC 21380-2																											IRIS_313-11568	TCATCAC	0.0441664	0.0392125	SATHIYA::IRGC 59225-1
IRIS_313-9989	CATTTACGACC	0.0214918	#N/A	MELEKE::IRGC 56823-1						IRIS_313-8870	CAAGGTCTGA	0.0182113	0.0145465	KHAO PLAH LAI NAK::IRGC 65941-2																											IRIS_313-11572	TCATCAC	0.0410414	0.0540125	BAI MI TIE QIU::IRGC 59414-1
IRIS_313-11000	CATTTACGACC	0.0214914	0.0200743	MAIRUL::IRGC 27170-1						IRIS_313-11407	CAAGGTCTGA	0.0181041	#N/A	BATCHA BHOG (SCENTED)::IRGC 49440-2																											IRIS_313-11577	TCATCAC	0.0504922	0.0558625	LANG QIAN CHE::IRGC 59730-1
IRIS_313-11545	CATTTACGACC	0.0214405	0.00904653	MOE GAUNG PYU::IRGC 58120-1						IRIS_313-10760	CAAGGTCTGA	0.0179966	#N/A	ATJEH::IRGC 17174-3																											IRIS_313-11579	TCATCAC	0.0401088	0.0361403	SHAN GU::IRGC 59870-1
IRIS_313-8946	CATTTACGACC	0.0212835	0.0154938	ARC 11524::IRGC 42672-1						IRIS_313-8733	CAAGGTCTGA	0.0179689	#N/A	NOLOS::IRGC 77285-2																											IRIS_313-11638	TCATCAC	0.0418764	0.0558403	NCS 331::IRGC 62247-1
IRIS_313-10694	CATTTACGACC	0.0212314	#N/A	HAJI HARUN 38::IRGC 13827-2						IRIS_313-11131	CAAGGTCTGA	0.0173394	0.00797431	KALAI::IRGC 33151-2																											IRIS_313-11650	TCATCAC	0.0426865	0.0372958	NCS 901 A::IRGC 62568-1
IRIS_313-11811	CATTTACGACC	0.0209298	#N/A	MOSHI::IRGC 70648-1						IRIS_313-11901	CAAGGTCTGA	0.0172482	0.0140465	TI NGI::IRGC 73620-1																											IRIS_313-11657	TCATCAC	0.0418742	0.0359958	EX WUKARI (WILD)::IRGC 63214-3
IRIS_313-11966	CATTTACGACC	0.0209103	#N/A	QI GU::IRGC 77381-1						IRIS_313-11998	CAAGGTCTGA	0.0172173	0.00998542	DAMNOEUB KAUN KHMOM::IRGC 79159-1																											IRIS_313-11664	TCATCAC	0.0597207	0.0494125	CUN GU NUO::IRGC 63576-1
IRIS_313-10901	CATTTACGACC	0.0206873	#N/A	DAMNOEUB THPOIL HING::IRGC 22856-2						IRIS_313-11544	CAAGGTCTGA	0.0170881	#N/A	LINPAN CHAW::IRGC 58087-1																											IRIS_313-11668	TCATCAC	0.0555552	0.0530903	RONG DAO 4::IRGC 63820-1
IRIS_313-10726	CATTTACGACC	0.0206298	#N/A	POTO BALA::IRGC 15986-2						IRIS_313-12190	CAAGGTCTGA	0.0170514	0.0109743	CHAO KHAW NYAO::IRGC 89460-1																											IRIS_313-11679	TCATCAC	0.0415879	0.0379125	GASET BOW::IRGC 64316-1
IRIS_313-9188	CATTTACGACC	0.0206008	0.0159243	TUMBA::IRGC 66681-1						IRIS_313-11642	CAAGGTCTGA	0.0170282	#N/A	NCS 599::IRGC 62373-1																											IRIS_313-11686	TCATCAC	0.0413542	0.0416903	QUAHNG LUANG::IRGC 64609-2
IRIS_313-11150	CATTTACGACC	0.0205314	#N/A	ZEINGYI::IRGC 33923-2						IRIS_313-10007	CAAGGTCTGA	0.0170099	#N/A	GARURA::IRGC 64111-1																											IRIS_313-11695	TCATCAC	0.0512947	0.0504403	HSIN-T'AO YUAN CHING YU::IRGC 65074-1
IRIS_313-10561	CATTTACGACC	0.0204573	#N/A	NAN TEO 14::IRGC 7304-1						IRIS_313-11294	CAAGGTCTGA	0.0169981	#N/A	ARC 11245::IRGC 42651-2																											IRIS_313-11710	TCATCAC	0.0379039	0.0606403	LEUANG MAI::IRGC 66019-2
IRIS_313-11597	CATTTACGACC	0.0204514	#N/A	BHATA PYAGI::IRGC 60895-1						IRIS_313-11912	CAAGGTCTGA	0.0167241	0.0222437	ESCONDE CACHO::IRGC 74305-1																											IRIS_313-11719	TCATCAC	0.0434205	0.0693125	DAWK PUT::IRGC 66699-1
IRIS_313-9730	CATTTACGACC	0.0204513	0.00944375	BA SHI ZAO::IRGC 67903-1						IRIS_313-12297	CAAGGTCTGA	0.016486	0.0106743	LOUK PASOM::IRGC 98136-1																											IRIS_313-11753	TCATCAC	0.0437465	0.0589125	XIANG CHANG ZAO::IRGC 68268-1
IRIS_313-10779	CATTTACGACC	0.0201794	#N/A	KERAN DUKUH::IRGC 17822-2						IRIS_313-11424	CAAGGTCTGA	0.0164251	0.00844653	SINAPLED::IRGC 50402-1																											IRIS_313-11761	TCATCAC	0.0489147	0.0379625	NS 199::IRGC 68864-1
IRIS_313-8454	CATTTACGACC	0.0200397	0.0121743	LAI YIP ZIM::IRGC 4955-1						IRIS_313-11209	CAAGGTCTGA	0.0163797	#N/A	VADAI::IRGC 37341-3																											IRIS_313-11773	TCATCAC	0.0572039	0.0460903	AUS 78-125::IRGC 69464-1
IRIS_313-12220	CATTTACGACC	0.0199113	#N/A	CHAO KHIE KHOUAY::IRGC 90968-1						IRIS_313-9582	CAAGGTCTGA	0.0162441	#N/A	SADOK::IRGC 13334-1																											IRIS_313-11779	TCATCAC	0.0382665	0.0698903	KATUMANI::IRGC 69695-1
IRIS_313-12222	CATTTACGACC	0.0197008	#N/A	LAM BOUN::IRGC 91525-1						IRIS_313-11304	CAAGGTCTGA	0.0162166	#N/A	ARC 15163::IRGC 43106-1																											IRIS_313-11780	TCATCAC	0.0363079	0.0434458	KILOMBERO::IRGC 69698-1
IRIS_313-11861	CATTTACGACC	0.0195714	#N/A	HEI YAN ZHAN::IRGC 72090-1						IRIS_313-8349	CAAGGTCTGA	0.0161313	#N/A	LATA MONA::IRGC 49333-1																											IRIS_313-11795	TCATCAC	0.0401208	0.0354625	DA GU AI 7::IRGC 70075-1
IRIS_313-10951	CATTTACGACC	0.0193703	#N/A	JENDA ABANG::IRGC 25413-2						IRIS_313-11235	CAAGGTCTGA	0.0158099	0.0175243	PINILING DANIEL::IRGC 38828-2																											IRIS_313-11802	TCATCAC	0.0364801	0.0500125	JIE CAO ZHAN::IRGC 70305-1
IRIS_313-12249	CATTTACGACC	0.0193703	#N/A	DAMNOUEB PHDAU PEN::IRGC 94176-1						IRIS_313-10520	CAAGGTCTGA	0.0157512	0.0103965	NATURAL HYBRID C 33-8::IRGC 5929-3																											IRIS_313-11804	TCATCAC	0.0503341	0.0556514	QUN XUAN ZAO::IRGC 70371-1
IRIS_313-8781	CATTTACGACC	0.0192499	0.0139465	TAPANG::IRGC 13361-1						IRIS_313-11369	CAAGGTCTGA	0.0157443	0.00902431	RANACHANDRABHOG::IRGC 46567-2																											IRIS_313-11821	TCATCAC	0.0545522	0.0474514	19::IRGC 70786-1
IRIS_313-10983	CATTTACGACC	0.0192157	#N/A	BOROJYOT::IRGC 26578-2						IRIS_313-11120	CAAGGTCTGA	0.0157441	0.0127743	GURULEY::IRGC 32441-1																											IRIS_313-11822	TCATCAC	0.0609879	0.0541514	BHONDU PAREWA::IRGC 70802-3
IRIS_313-12147	CATTTACGACC	0.0191081	0.00869653	ARNG'-KAR PHAR ONG::IRGC 87196-1						IRIS_313-12313	CAAGGTCTGA	0.0153808	#N/A	LAI HIN::IRGC 99305-3																											IRIS_313-11837	TCATCAC	0.0595116	0.0499514	KHAO NAHNG PRUNG::IRGC 71220-1
IRIS_313-11738	CATTTACGACC	0.0190166	#N/A	PAUNDRI::IRGC 67527-1						IRIS_313-8744	CAAGGTCTGA	0.0153703	0.0127243	REMOL::IRGC 18624-1																											IRIS_313-11853	TCATCAC	0.0390779	0.0560403	BU ZHI MING::IRGC 71971-1
IRIS_313-11785	CATTTACGACC	0.0189512	#N/A	MOSHI::IRGC 69737-1						IRIS_313-10857	CAAGGTCTGA	0.0151641	#N/A	ARC 10825::IRGC 21082-1																											IRIS_313-11857	TCATCAC	0.0489741	0.0570125	DA LI BAI 63::IRGC 72016-1
IRIS_313-10651	CATTTACGACC	0.0188682	#N/A	PHOU SAO LEUM NYANG::IRGC 11570-2						IRIS_313-11247	CAAGGTCTGA	0.0150781	#N/A	RP 1153-20-14::IRGC 40131-2																											IRIS_313-11860	TCATCAC	0.0402141	0.0443403	GUA PAI GU::IRGC 72078-1
IRIS_313-11299	CATTTACGACC	0.0186273	#N/A	ARC 14299::IRGC 42889-2						IRIS_313-10176	CAAGGTCTGA	0.0148718	0.00968542	NAM ROO::IRGC 66996-1																											IRIS_313-11877	TCATCAC	0.0437242	0.0374458	AN NAN ZAO::IRGC 72576-1
IRIS_313-10211	CATTTACGACC	0.0184794	#N/A	BAI HE::IRGC 76438-1						IRIS_313-11254	CAAGGTCTGA	0.0148118	0.0119965	TIEN SOM::IRGC 40759-2																											IRIS_313-11919	TCATCAC	0.0434033	0.0566125	LAKHA KUAR::IRGC 74760-1
IRIS_313-9019	CATTTACGACC	0.0181797	0.00872431	KAM PAI::IRGC 78245-1						IRIS_313-9049	CAAGGTCTGA	0.0145207	0.0171854	PATNAI 31-675::IRGC 38145-2																											IRIS_313-11920	TCATCAC	0.0590941	0.0508903	GI TAH::IRGC 74883-1
IRIS_313-11407	CATTTACGACC	0.0181041	#N/A	BATCHA BHOG (SCENTED)::IRGC 49440-2						IRIS_313-10821	CAAGGTCTGA	0.0143473	#N/A	TJ PERAK::IRGC 19141-1																											IRIS_313-11938	TCATCAC	0.0523716	0.0474625	GNASSOUMADOUGOU::IRGC 75595-1
IRIS_313-11139	CATTTACGACC	0.0180903	#N/A	NWACHI MANINE::IRGC 33531-2						IRIS_313-11575	CAAGGTCTGA	0.0143082	#N/A	HONG PI NUO::IRGC 59638-1																											IRIS_313-11940	TCATCAC	0.0454801	0.0454014	MALOBA (DISSI ROUGE)::IRGC 75700-1
IRIS_313-10760	CATTTACGACC	0.0179966	#N/A	ATJEH::IRGC 17174-3						IRIS_313-9555	CAAGGTCTGA	0.0142773	#N/A	CHUA DAU::IRGC 4785-1																											IRIS_313-11949	TCATCAC	0.0512065	0.0400403	LIU HE XI HE::IRGC 76661-1
IRIS_313-8733	CATTTACGACC	0.0179689	#N/A	NOLOS::IRGC 77285-2						IRIS_313-8854	CAAGGTCTGA	0.0140241	#N/A	CHAKOL::IRGC 77226-1																											IRIS_313-11952	TCATCAC	0.0459265	0.0416014	QI YUE ZHAN::IRGC 76722-1
IRIS_313-9302	CATTTACGACC	0.0179364	#N/A	GAM PAI 30-12-15::IRGC 831-1						IRIS_313-10867	CAAGGTCTGA	0.0139851	0.00974375	ARC 11538::IRGC 21463-1																											IRIS_313-11953	TCATCAC	0.0554664	0.0681903	SAN BAO GU::IRGC 76732-1
IRIS_313-9288	CATTTACGACC	0.0178103	#N/A	TONG MAH::IRGC 65577-2						IRIS_313-10942	CAAGGTCTGA	0.0139005	#N/A	BANDANG BUNGKUAKLAN::IRGC 24697-2																											IRIS_313-11986	TCATCAC	0.0500265	0.0381014	LIANG GUANG::IRGC 78551-1
IRIS_313-11327	CATTTACGACC	0.0176451	0.0129465	JAO' HAWN MAE JAN::IRGC 44022-2						IRIS_313-11134	CAAGGTCTGA	0.0138682	#N/A	MANSAT 3::IRGC 33341-3																											IRIS_313-11988	TCATCAC	0.0379424	0.0509458	POTOQOIN::IRGC 78677-1
IRIS_313-12138	CATTTACGACC	0.0176274	#N/A	YADU BARA::IRGC 86912-1						IRIS_313-9005	CAAGGTCTGA	0.0136443	#N/A	TJERE SUGI::IRGC 16650-1																											IRIS_313-11992	TCATCAC	0.0512865	0.0408625	CHAO LAO SOUNG::IRGC 78799-1
IRIS_313-10695	CATTTACGACC	0.0176241	#N/A	TOLIL 14::IRGC 13836-2						IRIS_313-11646	CAAGGTCTGA	0.0135173	#N/A	NCS 771 A::IRGC 62483-1																											IRIS_313-11997	TCATCAC	0.0409688	0.0443125	BARUM::IRGC 79108-1
B185	CATTTACGACC	0.0175381	0.0118354	SLK 2-18-2						IRIS_313-11269	CAAGGTCTGA	0.0134651	#N/A	ARC 14632::IRGC 41650-2																											IRIS_313-11998	TCATCAC	0.0407142	0.0537403	DAMNOEUB KAUN KHMOM::IRGC 79159-1
IRIS_313-11901	CATTTACGACC	0.0172482	0.0140465	TI NGI::IRGC 73620-1						IRIS_313-10824	CAAGGTCTGA	0.0133498	0.0136437	HOING CANTEL::IRGC 19282-2																											IRIS_313-12012	TCATCAC	0.0459607	0.0576903	ZAO LENG SHUI ZHAN::IRGC 79756-1
IRIS_313-11998	CATTTACGACC	0.0172173	0.00998542	DAMNOEUB KAUN KHMOM::IRGC 79159-1						IRIS_313-11905	CAAGGTCTGA	0.0132981	#N/A	PAYO TINGGI::IRGC 73778-1																											IRIS_313-12028	TCATCAC	0.0482873	0.0520903	CHAO BONG::IRGC 80266-2
IRIS_313-12354	CATTTACGACC	0.0171698	#N/A	NASAENG::IRGC 107818-1						IRIS_313-9120	CAAGGTCTGA	0.0132207	0.0212965	SONAPATNAI::IRGC 46695-1																											IRIS_313-12082	TCATCAC	0.0468752	0.0445514	MAVOLATSIKA::IRGC 83137-1
IRIS_313-11949	CATTTACGACC	0.0171635	0.00844375	LIU HE XI HE::IRGC 76661-1						IRIS_313-8332	CAAGGTCTGA	0.0131007	0.00977431	ARC 15091::IRGC 43048-1																											IRIS_313-12083	TCATCAC	0.0558408	0.0390403	SARIN TSIPALA::IRGC 83154-1
IRIS_313-11863	CATTTACGACC	0.0171407	#N/A	HONG DU BAI::IRGC 72098-1						IRIS_313-10640	CAAGGTCTGA	0.0130514	#N/A	SR 26 B::IRGC 10803-2																											IRIS_313-12121	TCATCAC	0.0477488	0.0552958	CHA LIENG::IRGC 84920-1
IRIS_313-10995	CATTTACGACC	0.017106	0.0101743	ASE BAKKA LOMPO::IRGC 26988-2						IRIS_313-11684	CAAGGTCTGA	0.0130025	#N/A	OB CHUEY::IRGC 64568-1																											IRIS_313-12127	TCATCAC	0.0496516	0.0402958	INPONG::IRGC 85524-1
IRIS_313-11544	CATTTACGACC	0.0170881	#N/A	LINPAN CHAW::IRGC 58087-1						IRIS_313-9053	CAAGGTCTGA	0.0128625	0.0312854	ARC 12536::IRGC 41068-1																											IRIS_313-12133	TCATCAC	0.0371159	0.0500403	TAP KHOUAY::IRGC 86373-1
IRIS_313-12190	CATTTACGACC	0.0170514	0.0109743	CHAO KHAW NYAO::IRGC 89460-1						IRIS_313-11530	CAAGGTCTGA	0.0128114	0.00898542	JAO KHAO::IRGC 57046-1																											IRIS_313-12229	TCATCAC	0.0448116	0.0410403	TAM::IRGC 92253-1
IRIS_313-9778	CATTTACGACC	0.0170066	#N/A	GENIT::IRGC 3272-1						IRIS_313-11810	CAAGGTCTGA	0.0127666	#N/A	PULURE::IRGC 70647-1																											IRIS_313-12232	TCATCAC	0.0442273	0.0413458	TE SAN AI 2::IRGC 93355-1
IRIS_313-9723	CATTTACGACC	0.0169364	0.00948542	AI ZI HUNG::IRGC 51255-1						IRIS_313-12142	CAAGGTCTGA	0.0127241	#N/A	ATT CHHMOUS::IRGC 87030-1																											IRIS_313-12236	TCATCAC	0.0575384	0.0396403	LAOZAOGU::IRGC 93444-1
IRIS_313-11580	CATTTACGACC	0.0168318	#N/A	TAI ZHOU XIAN::IRGC 59912-1						IRIS_313-11221	CAAGGTCTGA	0.0126808	#N/A	CYLINDRICAL 30-605::IRGC 37845-2																											IRIS_313-12263	TCATCAC	0.0478864	0.0380903	KHIE TOM::IRGC 95601-1
IRIS_313-10147	CATTTACGACC	0.0168312	0.0102437	RD 19::IRGC 39174-2						IRIS_313-9314	CAAGGTCTGA	0.0124114	0.0132965	KAAKARAN::IRGC 27138-2																											IRIS_313-12301	TCATCAC	0.0565752	0.0519625	LG 10178::IRGC 98526-1
IRIS_313-11331	CATTTACGACC	0.0167851	#N/A	AMPIPIT::IRGC 44272-2						IRIS_313-11641	CAAGGTCTGA	0.0123764	#N/A	NCS 477::IRGC 62299-1																											IRIS_313-12303	TCATCAC	0.0392214	0.0398125	LG 9274::IRGC 98715-1
IRIS_313-10575	CATTTACGACC	0.0167573	#N/A	KAYANGYA D 402::IRGC 7927-2						IRIS_313-12053	CAAGGTCTGA	0.0123489	0.0165743	FACAGRO 406::IRGC 82049-1																											IRIS_313-12308	TCATCAC	0.0543879	0.0366903	SAM SI::IRGC 99020-1
CX51	CATTTACGACC	0.0167312	0.0236965	Babaomi						IRIS_313-11647	CAAGGTCTGA	0.0121651	#N/A	NCS 809 A::IRGC 62502-1																											IRIS_313-7725	TCATCAC	0.0531152	0.0561125	MADINIKA 1329::GERVEX 8366-C1
IRIS_313-11912	CATTTACGACC	0.0167241	0.0222437	ESCONDE CACHO::IRGC 74305-1						IRIS_313-11828	CAAGGTCTGA	0.0121512	#N/A	LALI GURMATIA::IRGC 70854-1																											IRIS_313-7728	TCATCAC	0.0449073	0.0437958	MAMORIAKA 114::GERVEX 5176-C1
IRIS_313-10961	CATTTACGACC	0.0165912	#N/A	TARING PELUNDUK::IRGC 25821-2						IRIS_313-9320	CAAGGTCTGA	0.0121235	#N/A	SIPULUT HITAM PENDEK::IRGC 20154-1																											IRIS_313-7736	TCATCAC	0.0795079	0.0692958	NONA BOKRA::IRGC 22710-C1
IRIS_313-10792	CATTTACGACC	0.0165381	#N/A	MATIANG::IRGC 18220-1						IRIS_313-12050	CAAGGTCTGA	0.0121166	#N/A	SHAN KAUK HNYIN::IRGC 81656-1																											IRIS_313-7758	TCATCAC	0.0434964	0.0466903	ROJOKELY::GERVEX 8410-C1
IRIS_313-11206	CATTTACGACC	0.0165243	#N/A	KUMRI::IRGC 37182-2						IRIS_313-10772	CAAGGTCTGA	0.0119114	#N/A	GOJOT::IRGC 17669-1																											IRIS_313-7769	TCATCAC	0.0377865	0.0549625	SALUMPIKIT::IRTP 4777-C1
IRIS_313-11882	CATTTACGACC	0.0165164	#N/A	MAN TIAN QING::IRGC 72776-1						IRIS_313-11359	CAAGGTCTGA	0.0118698	#N/A	DAHARNAGRA::IRGC 45465-2																											IRIS_313-8121	TCATCAC	0.0616913	0.0505125	MESTRE::GERVEX 1082-C1
IRIS_313-11799	CATTTACGACC	0.0165114	0.00937431	E ZI 110::IRGC 70201-1						IRIS_313-11969	CAAGGTCTGA	0.0118408	#N/A	SHYAMJIRA::IRGC 77522-3																											IRIS_313-8293	TCATCAC	0.03809	0.0352403	SAGNADE::IRGC 15801-1
IRIS_313-8909	CATTTACGACC	0.0164898	0.00892431	FAYA MOSHI::IRGC 69653-1						IRIS_313-11833	CAAGGTCTGA	0.0118366	#N/A	BOO MAE::IRGC 71058-1																											IRIS_313-8332	TCATCAC	0.0399591	0.0508125	ARC 15091::IRGC 43048-1
IRIS_313-12297	CATTTACGACC	0.016486	0.0106743	LOUK PASOM::IRGC 98136-1						IRIS_313-12161	CAAGGTCTGA	0.0118313	#N/A	PA PHA EA::IRGC 87751-1																											IRIS_313-8341	TCATCAC	0.0370846	0.0443903	BAT DO::IRGC 7014-1
IRIS_313-10510	CATTTACGACC	0.0164099	0.00964375	MAGSIING::IRGC 5211-1						IRIS_313-8683	CAAGGTCTGA	0.0118225	0.0155354	JOTA BITCHI 1::IRGC 77253-1																											IRIS_313-8412	TCATCAC	0.0552665	0.0635903	FEI GAI 122::IRGC 63599-1
IRIS_313-11624	CATTTACGACC	0.0163157	#N/A	ANADI WHITE::IRGC 61897-1						IRIS_313-11836	CAAGGTCTGA	0.0117794	#N/A	KHAO KO RAOH::IRGC 71208-1																											IRIS_313-8433	TCATCAC	0.0373516	0.0467903	CHANG LE SAN SHU ZAO::IRGC 63561-1
IRIS_313-9582	CATTTACGACC	0.0162441	#N/A	SADOK::IRGC 13334-1						IRIS_313-9218	CAAGGTCTGA	0.0117514	#N/A	KALO CHAKOL::IRGC 77258-1																											IRIS_313-8454	TCATCAC	0.0446624	0.0369014	LAI YIP ZIM::IRGC 4955-1
IRIS_313-11304	CATTTACGACC	0.0162166	#N/A	ARC 15163::IRGC 43106-1						IRIS_313-12041	CAAGGTCTGA	0.0116681	#N/A	NOU::IRGC 81352-1																											IRIS_313-8485	TCATCAC	0.0522342	0.0457014	NAM SA GUI 19::IRGC 11462-1
IRIS_313-8785	CATTTACGACC	0.0161851	0.0222243	LEUANG AWN::IRGC 48257-2						IRIS_313-10755	CAAGGTCTGA	0.0116557	#N/A	NEP BA BONG TO::IRGC 17005-2																											IRIS_313-8585	TCATCAC	0.0523177	0.0621125	ARC 11901::IRGC 21727-1
IRIS_313-11038	CATTTACGACC	0.016166	0.0130743	AI NAN TSAO 39::IRGC 28461-2						IRIS_313-10819	CAAGGTCTGA	0.0116407	#N/A	TJERE ENER::IRGC 19103-1																											IRIS_313-8595	TCATCAC	0.0390005	0.0356403	MAKALIOKA STANDARD::IRGC 12768-1
IRIS_313-12300	CATTTACGACC	0.0161103	0.0130965	NGAM KON DAM::IRGC 98486-1						IRIS_313-12302	CAAGGTCTGA	0.0116381	#N/A	LG 4153::IRGC 98528-1																											IRIS_313-8608	TCATCAC	0.0494665	0.0462958	SI HAO NDURIA::IRGC 66649-1
IRIS_313-10441	CATTTACGACC	0.0160851	0.0172243	CASIBON::IRGC 589-2						IRIS_313-11543	CAAGGTCTGA	0.0116225	0.00858542	KYUN TAW SEIN::IRGC 58072-1																											IRIS_313-8645	TCATCAC	0.0411516	0.0457958	PAI YI PING::IRGC 1368-1
IRIS_313-11841	CATTTACGACC	0.0160714	#N/A	NIAW NARAI::IRGC 71353-1						IRIS_313-11167	CAAGGTCTGA	0.0115594	0.0127354	DUBRAJ::IRGC 34904-1																											IRIS_313-8683	TCATCAC	0.0445984	0.0514014	JOTA BITCHI 1::IRGC 77253-1
IRIS_313-9281	CATTTACGACC	0.0160573	0.0165465	KHAO KAI::IRGC 78251-1						IRIS_313-8341	CAAGGTCTGA	0.0114114	0.0176243	BAT DO::IRGC 7014-1																											IRIS_313-8704	TCATCAC	0.0601391	0.0417903	ROPA::IRGC 74774-2
IRIS_313-11857	CATTTACGACC	0.0160489	0.0113354	DA LI BAI 63::IRGC 72016-1						IRIS_313-8453	CAAGGTCTGA	0.0113635	0.00983542	ARC 18597::IRGC 43299-1																											IRIS_313-8731	TCATCAC	0.0382214	0.0454625	NIBARI::IRGC 67742-1
IRIS_313-10806	CATTTACGACC	0.0159981	#N/A	RADEN DJAWA (GUNDIL)::IRGC 18558-3						IRIS_313-12012	CAAGGTCTGA	0.0113606	0.0125854	ZAO LENG SHUI ZHAN::IRGC 79756-1																											IRIS_313-8757	TCATCAC	0.0475473	0.0364903	NIRGUNI::IRGC 61127-1
IRIS_313-11716	CATTTACGACC	0.0159881	#N/A	SOSSOKA::IRGC 66478-1						IRIS_313-10644	CAAGGTCTGA	0.0111666	0.00889375	BUSIYETAN::IRGC 11205-1																											IRIS_313-8785	TCATCAC	0.0536747	0.0631625	LEUANG AWN::IRGC 48257-2
IRIS_313-11390	CATTTACGACC	0.0159314	#N/A	NAH MOI::IRGC 48353-2						IRIS_313-10348	CAAGGTCTGA	0.0109559	0.0160437	CSR-89 IR-15::IRGC 117326-1																											IRIS_313-8812	TCATCAC	0.0367642	0.0600903	RELLY::IRGC 14623-1
IRIS_313-11555	CATTTACGACC	0.0158314	0.00949375	PA WOON::IRGC 58656-1						IRIS_313-8493	CAAGGTCTGA	0.010936	#N/A	MELABOH::IRGC 66597-1																											IRIS_313-8948	TCATCAC	0.03637	0.0604625	BUCAYAB::IRGC 44357-1
IRIS_313-8948	CATTTACGACC	0.0157689	0.0229354	BUCAYAB::IRGC 44357-1						IRIS_313-9606	CAAGGTCTGA	0.0108957	#N/A	DA 11::IRGC 6046-1																											IRIS_313-8968	TCATCAC	0.0413541	0.0431625	KALU ILANKALAYAN::IRGC 36270-1
IRIS_313-10520	CATTTACGACC	0.0157512	0.0103965	NATURAL HYBRID C 33-8::IRGC 5929-3						IRIS_313-10820	CAAGGTCTGA	0.0106025	#N/A	TJERE MANGGA::IRGC 19116-2																											IRIS_313-8980	TCATCAC	0.0371288	0.0372014	E DAW HAWM::IRGC 47938-1
IRIS_313-11306	CATTTACGACC	0.0157041	0.00978542	ARC 15385::IRGC 43174-1						IRIS_313-11403	CAAGGTCTGA	0.0105425	0.0133743	AEB 368 RIP P TYPE ADT::IRGC 49359-2																											IRIS_313-8996	TCATCAC	0.0481014	0.0357403	SRAU SENG::IRGC 30290-1
IRIS_313-11820	CATTTACGACC	0.0156889	#N/A	PAKISTANHMWE::IRGC 70763-1						IRIS_313-11160	CAAGGTCTGA	0.0104605	0.00894375	B 38::IRGC 34409-1																											IRIS_313-9065	TCATCAC	0.0454014	0.0411403	PAI CHUEH CHIU LIU::IRGC 34259-1
IRIS_313-12225	CATTTACGACC	0.0156605	#N/A	PA LAT NGAN::IRGC 91983-1						IRIS_313-8850	CAAGGTCTGA	0.0103899	0.0154465	ASHMBER::IRGC 27522-1																											IRIS_313-9131	TCATCAC	0.0554688	0.0445014	DOC PHUNG D 12::IRGC 10234-2
IRIS_313-12010	CATTTACGACC	0.0155482	#N/A	YAN ZHAN::IRGC 79740-1						IRIS_313-8407	CAAGGTCTGA	0.010326	#N/A	NACHIN ER 12::IRGC 14146-2																											IRIS_313-9156	TCATCAC	0.0383065	0.0407958	DHOLA AMAN (LOWLAND AMAN)::IRGC 8341-1
IRIS_313-11823	CATTTACGACC	0.0155241	#N/A	BHU BHUSI::IRGC 70803-1						IRIS_313-9271	CAAGGTCTGA	0.0102873	0.0143354	PURA BINNI::IRGC 26772-1																											IRIS_313-9197	TCATCAC	0.042428	0.0464125	GABAHSI RASAKI C 90::IRGC 49647-1
IRIS_313-11987	CATTTACGACC	0.015306	0.0134465	IR 10120-7-2-1-4::IRGC 78628-1						IRIS_313-9590	CAAGGTCTGA	0.0100851	#N/A	KETAN SERANG::IRGC 14615-1																											IRIS_313-9204	TCATCAC	0.0431265	0.0610014	CHI SHENG TAO::IRGC 4606-1
IRIS_313-10857	CATTTACGACC	0.0151641	#N/A	ARC 10825::IRGC 21082-1						IRIS_313-9472	CAAGGTCTGA	0.010036	0.00772431	H 6::IRGC 157-1																											IRIS_313-9209	TCATCAC	0.0464479	0.0432514	LEUANG LAI MAE PRAJAN::IRGC 71279-1
IRIS_313-9427	CATTTACGACC	0.0151273	0.0118937	ARC 18092::IRGC 42256-1						IRIS_313-10947	CAAGGTCTGA	0.0100113	#N/A	NANE::IRGC 25035-1																											IRIS_313-9258	TCATCAC	0.044941	0.0864403	MAKRO::IRGC 74763-1
IRIS_313-9062	CATTTACGACC	0.0150959	0.00982431	MAE MAI LUD NI::IRGC 66065-1						IRIS_313-9949	CAAGGTCTGA	0.00999726	0.00804375	PANNITHI::IRGC 51049-1																											IRIS_313-9259	TCATCAC	0.0432784	0.0584014	G 25::IRGC 45733-1
IRIS_313-10502	CATTTACGACC	0.0150882	0.0110965	TON ROO SHUN::IRGC 4572-1						IRIS_313-10971	CAAGGTCTGA	0.00998661	0.0127243	BADAL::IRGC 26290-2																											IRIS_313-9286	TCATCAC	0.0415873	0.0386958	LEUANG TAWNG SOOK::IRGC 24394-1
IRIS_313-11247	CATTTACGACC	0.0150781	#N/A	RP 1153-20-14::IRGC 40131-2						IRIS_313-11078	CAAGGTCTGA	0.00997943	#N/A	NON HAI::IRGC 29636-2																											IRIS_313-9294	TCATCAC	0.0445665	0.0563125	AUS 78-62::IRGC 69456-1
IRIS_313-11779	CATTTACGACC	0.0150406	0.0126354	KATUMANI::IRGC 69695-1																																					IRIS_313-9324	TCATCAC	0.0364541	0.0506014	CHIH SHEN LI::IRGC 1306-1
IRIS_313-9160	CATTTACGACC	0.0150381	#N/A	THIERNO BANDE::IRGC 16009-1																																					IRIS_313-9342	TCATCAC	0.0524147	0.0496125	LUA CHAN HUONG::IRGC 16800-1
IRIS_313-11819	CATTTACGACC	0.014996	#N/A	PADINTHUMA::IRGC 70762-2																																					IRIS_313-9372	TCATCAC	0.0388407	0.0452625	WI BIR SHUN::IRGC 4602-1
IRIS_313-12052	CATTTACGACC	0.0149913	0.0129743	ADUKKAN::IRGC 81783-1																																					IRIS_313-9391	TCATCAC	0.0365941	0.0369014	KALABAIL::IRGC 25877-1
IRIS_313-12146	CATTTACGACC	0.0148843	0.0132243	AM BEUS::IRGC 87189-1																																					IRIS_313-9424	TCATCAC	0.0370865	0.0638403	ARC 5840::IRGC 12144-1
IRIS_313-11557	CATTTACGACC	0.0148797	0.0173354	GORIA::IRGC 58736-1																																					IRIS_313-9469	TCATCAC	0.0475547	0.0642625	TSAO SHENG LI 1::IRGC 1309-1
IRIS_313-11196	CATTTACGACC	0.0148674	#N/A	DICULA::IRGC 36729-2																																					IRIS_313-9572	TCATCAC	0.0396279	0.0376625	ASU::IRGC 62154-1
IRIS_313-11711	CATTTACGACC	0.0148208	0.00919375	RAI MAHK MEUANG::IRGC 66154-1																																					IRIS_313-9604	TCATCAC	0.0377473	0.0394514	RPA 5929 (K 45)::IRGC 33963-1
IRIS_313-10511	CATTTACGACC	0.0148164	#N/A	MACAN SAPAC::IRGC 5212-2																																					IRIS_313-9723	TCATCAC	0.0425208	0.0397958	AI ZI HUNG::IRGC 51255-1
IRIS_313-11254	CATTTACGACC	0.0148118	0.0119965	TIEN SOM::IRGC 40759-2																																					IRIS_313-9730	TCATCAC	0.045008	0.0493514	BA SHI ZAO::IRGC 67903-1
IRIS_313-11885	CATTTACGACC	0.0147666	#N/A	YANG WAN XIAN::IRGC 72886-1																																					IRIS_313-9758	TCATCAC	0.0394774	0.0453875	I KUNG PAO::IRGC 114-1
IRIS_313-12334	CATTTACGACC	0.0147313	0.0144937	DO KHAW::IRGC 106977-1																																					IRIS_313-9791	TCATCAC	0.0425577	0.0367625	LEAD::IRGC 5805-1
IRIS_313-11744	CATTTACGACC	0.0147251	#N/A	AI JIAO AO FAN ZI::IRGC 67871-1
IRIS_313-12187	CATTTACGACC	0.0146997	#N/A	CHAM LEK::IRGC 89387-1
IRIS_313-10731	CATTTACGACC	0.0146899	#N/A	BARKHE TAULI::IRGC 16116-1
IRIS_313-12291	CATTTACGACC	0.0146608	#N/A	NGA CHEKH FAT::IRGC 97701-2
IRIS_313-12180	CATTTACGACC	0.0146606	#N/A	JHINUWA DHAN::IRGC 88545-1
IRIS_313-12270	CATTTACGACC	0.0146407	#N/A	TOAM JUM::IRGC 96077-1
IRIS_313-11839	CATTTACGACC	0.0146251	#N/A	MUAY::IRGC 71318-1
IRIS_313-9986	CATTTACGACC	0.0146114	#N/A	SOM DIGUIME::IRGC 56751-1
IRIS_313-11911	CATTTACGACC	0.0146051	#N/A	YUN NAN ZHAN::IRGC 74272-1
IRIS_313-12224	CATTTACGACC	0.0145573	0.0127937	NOON SOUNG::IRGC 91956-1
IRIS_313-9968	CATTTACGACC	0.0145381	#N/A	KULA KARUPPAN::IRGC 55328-1
IRIS_313-9049	CATTTACGACC	0.0145207	0.0171854	PATNAI 31-675::IRGC 38145-2
IRIS_313-10928	CATTTACGACC	0.0145066	0.00814653	KHAO' SIM::IRGC 24094-1
IRIS_313-11381	CATTTACGACC	0.0145025	#N/A	LINANGAN::IRGC 47255-2
IRIS_313-11720	CATTTACGACC	0.0143874	#N/A	DAW 85::IRGC 66704-1
IRIS_313-11149	CATTTACGACC	0.0143451	#N/A	YODAYA::IRGC 33901-2
IRIS_313-10652	CATTTACGACC	0.0143207	#N/A	CHAO PEUAK DENG::IRGC 11602-1
IRIS_313-9555	CATTTACGACC	0.0142773	#N/A	CHUA DAU::IRGC 4785-1
IRIS_313-11509	CATTTACGACC	0.0140766	0.00804375	PRADOO DAENG::IRGC 55265-1
IRIS_313-11954	CATTTACGACC	0.0140651	#N/A	XIA HONG GU::IRGC 76803-1
IRIS_313-10887	CATTTACGACC	0.0140073	#N/A	ARC 12690::IRGC 22257-1
IRIS_313-11858	CATTTACGACC	0.0139851	#N/A	DA TIE ZHAN::IRGC 72029-1
IRIS_313-11392	CATTTACGACC	0.0139451	#N/A	SA MER::IRGC 48454-2
IRIS_313-11855	CATTTACGACC	0.0139166	#N/A	DA GUAN YIN ZHAN::IRGC 72006-1
IRIS_313-10942	CATTTACGACC	0.0139005	#N/A	BANDANG BUNGKUAKLAN::IRGC 24697-2
IRIS_313-11134	CATTTACGACC	0.0138682	#N/A	MANSAT 3::IRGC 33341-3
IRIS_313-10224	CATTTACGACC	0.0138651	#N/A	HUA LI ZAO::IRGC 80950-1
IRIS_313-11899	CATTTACGACC	0.0138482	#N/A	MAHA CHAI::IRGC 73517-1
IRIS_313-11707	CATTTACGACC	0.0138225	#N/A	KHAO SAHKORN::IRGC 65948-1
IRIS_313-11935	CATTTACGACC	0.0137208	#N/A	KONG KHSACH BANG KATT::IRGC 75350-1
IRIS_313-11096	CATTTACGACC	0.0137041	0.0150465	CADUNG SO BLOC 1::IRGC 30231-3
IRIS_313-9005	CATTTACGACC	0.0136443	#N/A	TJERE SUGI::IRGC 16650-1
IRIS_313-12033	CATTTACGACC	0.0136381	#N/A	GAO JIAO HONG::IRGC 80920-1
IRIS_313-12143	CATTTACGACC	0.0136073	0.0133937	SRAU KHGNAERNG::IRGC 87073-1
IRIS_313-11809	CATTTACGACC	0.0135874	#N/A	MHARAKA::IRGC 70612-1
IRIS_313-11554	CATTTACGACC	0.0135513	#N/A	PA RABICHINA::IRGC 58609-1
IRIS_313-11377	CATTTACGACC	0.0135241	0.0100243	AMARILLO::IRGC 47120-1
IRIS_313-8940	CATTTACGACC	0.0134489	#N/A	FU ZAO XIAN::IRGC 63619-1
IRIS_313-11079	CATTTACGACC	0.0133964	0.0100854	PHAN PHAE::IRGC 29652-2
IRIS_313-10824	CATTTACGACC	0.0133498	0.0136437	HOING CANTEL::IRGC 19282-2
IRIS_313-10935	CATTTACGACC	0.0133099	#N/A	BRONDOL PUTIH::IRGC 24541-1
IRIS_313-11905	CATTTACGACC	0.0132981	#N/A	PAYO TINGGI::IRGC 73778-1
IRIS_313-12188	CATTTACGACC	0.0131713	#N/A	CHAO DO::IRGC 89430-1
IRIS_313-11391	CATTTACGACC	0.0131573	0.0155854	NIAW DAM::IRGC 48387-2
IRIS_313-11888	CATTTACGACC	0.0131173	0.0116465	KANGRI::IRGC 73104-1
IRIS_313-8332	CATTTACGACC	0.0131007	0.00977431	ARC 15091::IRGC 43048-1
IRIS_313-10189	CATTTACGACC	0.0130825	#N/A	DA NUO (ZHAN)::IRGC 72025-1
IRIS_313-8586	CATTTACGACC	0.0130573	#N/A	PLI KHAO::IRGC 64596-1
IRIS_313-11684	CATTTACGACC	0.0130025	#N/A	OB CHUEY::IRGC 64568-1
IRIS_313-10917	CATTTACGACC	0.012986	0.00872431	T Q QI HAYUQBABA::IRGC 23318-1
IRIS_313-12290	CATTTACGACC	0.0129851	0.0140243	JON JAN::IRGC 97633-1
IRIS_313-10908	CATTTACGACC	0.0129682	#N/A	MOROM::IRGC 23016-2
IRIS_313-8659	CATTTACGACC	0.0129514	#N/A	YA THAY SAN::IRGC 58245-2
IRIS_313-12006	CATTTACGACC	0.0129451	#N/A	PADI HANGIR::IRGC 79507-1
IRIS_313-11530	CATTTACGACC	0.0128114	0.00898542	JAO KHAO::IRGC 57046-1
IRIS_313-11312	CATTTACGACC	0.0128007	#N/A	PADI HITAM::IRGC 43496-3
IRIS_313-9204	CATTTACGACC	0.0128005	0.00953542	CHI SHENG TAO::IRGC 4606-1
IRIS_313-10981	CATTTACGACC	0.0127966	#N/A	JHUL DIGA::IRGC 26478-1
IRIS_313-11810	CATTTACGACC	0.0127666	#N/A	PULURE::IRGC 70647-1
IRIS_313-11816	CATTTACGACC	0.0127441	#N/A	KARILETYONE::IRGC 70745-1
IRIS_313-12142	CATTTACGACC	0.0127241	#N/A	ATT CHHMOUS::IRGC 87030-1
IRIS_313-11200	CATTTACGACC	0.0126689	#N/A	BR 52-87-1::IRGC 36849-2
IRIS_313-11347	CATTTACGACC	0.0126441	#N/A	WAGWAG RAOIS::IRGC 44805-1
IRIS_313-10804	CATTTACGACC	0.0126082	#N/A	PUAK::IRGC 18512-3
IRIS_313-11667	CATTTACGACC	0.0125997	#N/A	LUO AI ZAO 3::IRGC 63730-1
IRIS_313-10179	CATTTACGACC	0.0125559	0.00812431	GUI HUA ZAO::IRGC 68060-1
IRIS_313-12130	CATTTACGACC	0.0124973	#N/A	KHAO PA::IRGC 85972-1
IRIS_313-11959	CATTTACGACC	0.0124757	#N/A	KAGIOS PUTI::IRGC 76965-3
IRIS_313-9314	CATTTACGACC	0.0124114	0.0132965	KAAKARAN::IRGC 27138-2
IRIS_313-11641	CATTTACGACC	0.0123764	#N/A	NCS 477::IRGC 62299-1
IRIS_313-12053	CATTTACGACC	0.0123489	0.0165743	FACAGRO 406::IRGC 82049-1
IRIS_313-12036	CATTTACGACC	0.0123251	#N/A	CHAN LEUY::IRGC 81223-1
IRIS_313-11925	CATTTACGACC	0.0123043	#N/A	SAWK GAM MAH::IRGC 75159-1
IRIS_313-11797	CATTTACGACC	0.0122714	#N/A	E ZI 32::IRGC 70127-1
IRIS_313-11870	CATTTACGACC	0.0122103	0.0154743	NAN JING XIAO DAO::IRGC 72236-2
IRIS_313-11393	CATTTACGACC	0.0122005	#N/A	SAWNG RUANG::IRGC 48458-2
IRIS_313-8485	CATTTACGACC	0.0121703	0.0116354	NAM SA GUI 19::IRGC 11462-1
IRIS_313-11647	CATTTACGACC	0.0121651	#N/A	NCS 809 A::IRGC 62502-1
IRIS_313-11828	CATTTACGACC	0.0121512	#N/A	LALI GURMATIA::IRGC 70854-1
IRIS_313-11950	CATTTACGACC	0.0121503	#N/A	MI GU::IRGC 76687-1
IRIS_313-12050	CATTTACGACC	0.0121166	#N/A	SHAN KAUK HNYIN::IRGC 81656-1
IRIS_313-12121	CATTTACGACC	0.0120881	0.00909653	CHA LIENG::IRGC 84920-1
IRIS_313-8932	CATTTACGACC	0.0120489	#N/A	PATISAIL::IRGC 37562-1
IRIS_313-11084	CATTTACGACC	0.0120425	0.0154854	KABIN::IRGC 29752-2
IRIS_313-9102	CATTTACGACC	0.0120235	#N/A	MANUS::IRGC 71570-1
IRIS_313-11862	CATTTACGACC	0.0120035	0.00998542	HENG YE ZAO::IRGC 72092-1
IRIS_313-11064	CATTTACGACC	0.0119899	#N/A	BORO 275::IRGC 29294-2
IRIS_313-11796	CATTTACGACC	0.0119766	#N/A	DU GEN CHUAN::IRGC 70083-1
IRIS_313-11080	CATTTACGACC	0.0119682	#N/A	PHAE MEUN LAN::IRGC 29660-1
IRIS_313-11345	CATTTACGACC	0.011936	#N/A	WAGWAG::IRGC 44802-1
IRIS_313-8571	CATTTACGACC	0.0119273	#N/A	ES 21::IRGC 56171-1
IRIS_313-11860	CATTTACGACC	0.0119206	0.0118854	GUA PAI GU::IRGC 72078-1
IRIS_313-10772	CATTTACGACC	0.0119114	#N/A	GOJOT::IRGC 17669-1
IRIS_313-11838	CATTTACGACC	0.0118957	0.00882431	LEUM DERN::IRGC 71288-1
IRIS_313-12133	CATTTACGACC	0.0118673	0.0127465	TAP KHOUAY::IRGC 86373-1
CX148	CATTTACGACC	0.0118513	0.0104354	Sri Raja
IRIS_313-11833	CATTTACGACC	0.0118366	#N/A	BOO MAE::IRGC 71058-1
IRIS_313-12161	CATTTACGACC	0.0118313	#N/A	PA PHA EA::IRGC 87751-1
IRIS_313-10814	CATTTACGACC	0.0118208	#N/A	SIBORAS::IRGC 18816-2
IRIS_313-10750	CATTTACGACC	0.0118164	0.00922431	TRANG LUA::IRGC 16781-3
IRIS_313-11957	CATTTACGACC	0.0118157	#N/A	DAW LUEY 4-3::IRGC 76929-1
IRIS_313-9006	CATTTACGACC	0.0117914	#N/A	LONG KHI KRAI::IRGC 64490-1
IRIS_313-11836	CATTTACGACC	0.0117794	#N/A	KHAO KO RAOH::IRGC 71208-1
IRIS_313-10544	CATTTACGACC	0.0117757	#N/A	DONGREM::IRGC 6688-1
IRIS_313-11142	CATTTACGACC	0.0116759	0.0125965	SHWEPULAY::IRGC 33696-2
IRIS_313-10973	CATTTACGACC	0.0116713	0.0105437	KALA DIGHA::IRGC 26367-2
IRIS_313-10688	CATTTACGACC	0.0116682	0.00804375	PADI TIMBUN::IRGC 13451-3
IRIS_313-12041	CATTTACGACC	0.0116681	#N/A	NOU::IRGC 81352-1
IRIS_313-11307	CATTTACGACC	0.0116643	0.00959653	ARC 15387::IRGC 43175-2
IRIS_313-10755	CATTTACGACC	0.0116557	#N/A	NEP BA BONG TO::IRGC 17005-2
IRIS_313-12302	CATTTACGACC	0.0116381	#N/A	LG 4153::IRGC 98528-1
IRIS_313-12048	CATTTACGACC	0.0116298	#N/A	LIMA::IRGC 81487-1
IRIS_313-11548	CATTTACGACC	0.0116281	#N/A	TAUNG LWIN::IRGC 58222-1
B193	CATTTACGACC	0.0115635	0.00869375	C.MEDIO 7
IRIS_313-9822	CATTTACGACC	0.0115606	#N/A	CRILLO LA FRIA::IRGC 10793-1
IRIS_313-11167	CATTTACGACC	0.0115594	0.0127354	DUBRAJ::IRGC 34904-1
IRIS_313-11090	CATTTACGACC	0.0114474	#N/A	KEO LAI::IRGC 29969-2
IRIS_313-10915	CATTTACGACC	0.0113757	0.0108243	PHCAR SLA KI::IRGC 23169-2
IRIS_313-9619	CATTTACGACC	0.0113689	#N/A	ARC 15845::IRGC 42151-2
IRIS_313-8453	CATTTACGACC	0.0113635	0.00983542	ARC 18597::IRGC 43299-1
CX82	CATTTACGACC	0.0113181	0.0112354	X 21
IRIS_313-11076	CATTTACGACC	0.011296	#N/A	LAI NOK KHA::IRGC 29604-2
IRIS_313-11865	CATTTACGACC	0.0112674	0.0119743	HUO QING::IRGC 72148-1
IRIS_313-11081	CATTTACGACC	0.0112007	#N/A	THAO LOUANG::IRGC 29688-2
IRIS_313-15899	CATTTACGACC	0.0111805	#N/A	IR 45427-2B-2-2B-1-1::G1
IRIS_313-11309	CATTTACGACC	0.0111289	#N/A	ARC 15862::IRGC 43242-1
IRIS_313-10592	CATTTACGACC	0.0111241	0.0227465	DJ 69::IRGC 8482-1
IRIS_313-9505	CATTTACGACC	0.0111051	0.0127965	KORASISI::IRGC 5285-1
IRIS_313-8638	CATTTACGACC	0.0110466	#N/A	Na souan::IRGC 11889-1
IRIS_313-8530	CATTTACGACC	0.011026	#N/A	DHANE BURWA::IRGC 10105-1
IRIS_313-11477	CATTTACGACC	0.0110157	#N/A	KANPURI::IRGC 53278-1
IRIS_313-11032	CATTTACGACC	0.0110035	#N/A	PALAM PURI BAS 137::IRGC 28084-1
IRIS_313-10900	CATTTACGACC	0.0109466	#N/A	DAMNOEUB POR HING::IRGC 22841-2
IRIS_313-8493	CATTTACGACC	0.010936	#N/A	MELABOH::IRGC 66597-1
IRIS_313-12260	CATTTACGACC	0.0109282	#N/A	EA KHAW NGAN::IRGC 95176-2
IRIS_313-9606	CATTTACGACC	0.0108957	#N/A	DA 11::IRGC 6046-1
CX84	CATTTACGACC	0.0108851	#N/A	X 23
IRIS_313-12128	CATTTACGACC	0.0108073	#N/A	HMA GNENG::IRGC 85751-1
IRIS_313-8253	CATTTACGACC	0.0107807	#N/A	KHAO DAWK MALI 105::IRGC 27748-2
IRIS_313-10547	CATTTACGACC	0.0106997	#N/A	C 34-13::IRGC 6797-2
IRIS_313-11508	CATTTACGACC	0.0106966	#N/A	PAWNG AEW 1::IRGC 55263-1
IRIS_313-11927	CATTTACGACC	0.0106889	#N/A	YAH TOW::IRGC 75191-1
IRIS_313-11682	CATTTACGACC	0.0106514	#N/A	MA EUE::IRGC 64502-1
IRIS_313-10820	CATTTACGACC	0.0106025	#N/A	TJERE MANGGA::IRGC 19116-2
IRIS_313-12152	CATTTACGACC	0.0105703	#N/A	DAMM NOEB THNGORN'::IRGC 87428-1
IRIS_313-11403	CATTTACGACC	0.0105425	0.0133743	AEB 368 RIP P TYPE ADT::IRGC 49359-2
IRIS_313-12040	CATTTACGACC	0.0105357	#N/A	NEANG LAU::IRGC 81328-1
IRIS_313-10997	CATTTACGACC	0.0105114	#N/A	CEMPO MANGGAR::IRGC 27107-1
IRIS_313-8252	CATTTACGACC	0.0105066	0.0129965	JAGLI BORO::IRGC 27516-2
IRIS_313-8674	CATTTACGACC	0.0104873	#N/A	HAWM KRUA::IRGC 64333-1
IRIS_313-12065	CATTTACGACC	0.0104607	0.00863542	YERI BUTUKA::IRGC 82591-1
IRIS_313-11160	CATTTACGACC	0.0104605	0.00894375	B 38::IRGC 34409-1
IRIS_313-11171	CATTTACGACC	0.0104425	#N/A	M 142::IRGC 35054-1
IRIS_313-10221	CATTTACGACC	0.0104314	0.0162243	BA BAI GU::IRGC 79580-1
IRIS_313-11447	CATTTACGACC	0.0103981	0.00994375	TUNAGANNAPNANG::IRGC 52046-1
IRIS_313-11302	CATTTACGACC	0.0103712	#N/A	ARC 14899::IRGC 43016-1
IRIS_313-8407	CATTTACGACC	0.010326	#N/A	NACHIN ER 12::IRGC 14146-2
IRIS_313-11326	CATTTACGACC	0.0102666	#N/A	BR 51-115-4::IRGC 43999-1
IRIS_313-11260	CATTTACGACC	0.0102197	#N/A	ARC 13591::IRGC 41177-2
IRIS_313-12247	CATTTACGACC	0.010216	#N/A	DAMNOEUB KRAMOUM::IRGC 94084-2
IRIS_313-11318	CATTTACGACC	0.0101559	0.00854375	TUBU::IRGC 43677-2
IRIS_313-10885	CATTTACGACC	0.0101043	#N/A	ARC 12559::IRGC 22148-2
IRIS_313-9148	CATTTACGACC	0.010076	#N/A	BADAL 1163::IRGC 32796-1
IRIS_313-10603	CATTTACGACC	0.0100673	#N/A	UCP 122::IRGC 8794-1
B044	CATTTACGACC	0.0100666	0.0107437	Santiannuo
IRIS_313-10968	CATTTACGACC	0.010056	#N/A	IH PEN SHIM MING::IRGC 26067-1
IRIS_313-10947	CATTTACGACC	0.0100113	#N/A	NANE::IRGC 25035-1
IRIS_313-11078	CATTTACGACC	0.00997943	#N/A	NON HAI::IRGC 29636-2
[truncated: 5 more columns]
